# Supplementary material for: Digoxin Induces Human Astrocyte Reaction In Vitro
Source: Mol Neurobiol. 2022 Oct 12;60(1):84–97. doi: 10.1007/s12035-022-03057-1 (PMC9758102; doi:10.1007/s12035-022-03057-1)
Supplement: Supplementary file 5 — Supplementary file5 (XLSX 378 KB) [file 12035_2022_3057_MOESM5_ESM.xlsx]

## Sheet: Output_identif_quanti_prot
Suppl. Table 2: Identified and quantified proteins output
	Protein	PG.ProteinDescriptions	PG.UniProtIds	PG.ProteinNames	CTRL.Dig0_log2FC	CTRL.Dig0_FDR	Dig1.Dig0_log2FC	Dig1.Dig0_FDR	Dig10.Dig0_log2FC	Dig10.Dig0_FDR	TNF.CTRL_log2FC	TNF.CTRL_FDR
1	37316	Methionine--tRNA ligase, mitochondrial	Q96GW9	SYMM_HUMAN	#N/A	#N/A	#N/A	#N/A	-0.385885	0.387764	#N/A	#N/A
2	37500	Septin-2;Isoform 2 of Septin-2;Isoform 3 of Septin-2	Q15019;Q15019-2;Q15019-3	SEPT2_HUMAN	1.32359	3.69421e-08	-0.0376545	0.747299	0.14259	0.611757	0.204334	0.468093
3	37865	Neuronal-specific septin-3;Isoform 2 of Neuronal-specific septin-3	Q9UH03;Q9UH03-2	SEPT3_HUMAN	2.7274	0.000296089	0.307115	0.567148	0.210586	0.634058	#N/A	#N/A
4	38231	Septin-4;Isoform 2 of Septin-4;Isoform 3 of Septin-4;Isoform 4 of Septin-4;Isoform 5 of Septin-4	O43236;O43236-2;O43236-3;O43236-4;O43236-5	SEPT4_HUMAN	1.71489	0.0045078	0.179958	0.599017	0.293827	0.46929	0.375596	0.468692
5	39326	Septin-7;Isoform 2 of Septin-7	Q16181;Q16181-2	SEPT7_HUMAN	1.17316	0.160889	0.176972	0.730014	0.139208	0.738465	0.479883	0.456263
6	39692	Septin-8;Isoform 2 of Septin-8;Isoform 4 of Septin-8	Q92599;Q92599-2;Q92599-4	SEPT8_HUMAN	1.95455	0.000633029	-0.0990609	0.663696	-0.0439574	0.694191	#N/A	#N/A
7	40057	Septin-9;Isoform 2 of Septin-9;Isoform 5 of Septin-9;Isoform 7 of Septin-9	Q9UHD8;Q9UHD8-2;Q9UHD8-5;Q9UHD8-7	SEPT9_HUMAN	0.78706	0.0367203	0.0381759	0.696439	0.0602179	0.686234	-0.125004	0.646566
8	40422	Septin-10;Isoform 2 of Septin-10;Isoform 3 of Septin-10	Q9P0V9;Q9P0V9-2;Q9P0V9-3	SEP10_HUMAN	1.60294	0.00356369	-0.199868	0.55042	-0.123793	0.63391	-0.0341579	0.699385
9	40787	Septin-11;Isoform 2 of Septin-11	Q9NVA2;Q9NVA2-2	SEP11_HUMAN	1.10522	5.32299e-08	0.158644	0.488459	0.144313	0.490038	0.446095	0.00289158
10	AAAS	Aladin	Q9NRG9	AAAS_HUMAN	#N/A	#N/A	-0.335919	0.24295	-0.284545	0.270475	-0.468332	0.0584434
11	AAMDC	Mth938 domain-containing protein	Q9H7C9	AAMDC_HUMAN	#N/A	#N/A	#N/A	#N/A	#N/A	#N/A	#N/A	#N/A
12	AARS	Alanine--tRNA ligase, cytoplasmic	P49588	SYAC_HUMAN	0.124741	0.712681	0.0384129	0.736892	0.235271	0.00138709	0.231585	0.0163005
13	AARS2	Alanine--tRNA ligase, mitochondrial	Q5JTZ9	SYAM_HUMAN	-0.361345	0.555271	-0.0159574	0.729423	-0.240069	0.390691	-0.549121	0.191242
14	AARSD1	Alanyl-tRNA editing protein Aarsd1;Isoform 2 of Alanyl-tRNA editing protein Aarsd1;Isoform 3 of Alanyl-tRNA editing protein Aarsd1	Q9BTE6;Q9BTE6-2;Q9BTE6-3	AASD1_HUMAN	#N/A	#N/A	-0.0307573	0.698387	0.141538	0.63149	-0.117352	0.650192
15	AASDHPPT	L-aminoadipate-semialdehyde dehydrogenase-phosphopantetheinyl transferase	Q9NRN7	ADPPT_HUMAN	-0.0159542	0.708975	-0.22867	0.358576	-0.0597483	0.715291	-0.120477	0.617618
16	ABAT	4-aminobutyrate aminotransferase, mitochondrial	P80404	GABT_HUMAN	1.70821	8.62809e-05	0.0287041	0.73977	-0.0243552	0.73063	0.593386	0.312298
17	ABCB10	ATP-binding cassette sub-family B member 10, mitochondrial	Q9NRK6	ABCBA_HUMAN	-0.817377	0.328778	-0.378597	0.538578	-0.337701	0.496265	-0.641953	0.377929
18	ABCB11	Bile salt export pump	O95342	ABCBB_HUMAN	#N/A	#N/A	#N/A	#N/A	#N/A	#N/A	#N/A	#N/A
19	ABCC1	Multidrug resistance-associated protein 1;Isoform 2 of Multidrug resistance-associated protein 1;Isoform 3 of Multidrug resistance-associated protein 1;Isoform 5 of Multidrug resistance-associated protein 1;Isoform 9 of Multidrug resistance-associated protein 1	P33527;P33527-2;P33527-3;P33527-5;P33527-9	MRP1_HUMAN	#N/A	#N/A	-0.159377	0.498429	-0.176982	0.569653	0.294625	0.245993
20	ABCC4	Multidrug resistance-associated protein 4;Isoform 2 of Multidrug resistance-associated protein 4	O15439;O15439-2	MRP4_HUMAN	-0.230149	0.628987	-0.27026	0.469887	-0.346293	0.401445	0.164757	0.652287
21	ABCD3	ATP-binding cassette sub-family D member 3	P28288	ABCD3_HUMAN	0.808093	0.027745	#N/A	#N/A	-0.296528	0.466891	0.0209633	0.739245
22	ABCE1	ATP-binding cassette sub-family E member 1	P61221	ABCE1_HUMAN	#N/A	#N/A	-0.107727	0.648841	-0.0493012	0.687493	-0.156713	0.617992
23	ABCF1	ATP-binding cassette sub-family F member 1;Isoform 2 of ATP-binding cassette sub-family F member 1	Q8NE71;Q8NE71-2	ABCF1_HUMAN	0.152434	0.668805	-0.115783	0.612087	-0.161669	0.502884	0.153526	0.609652
24	ABCF3	ATP-binding cassette sub-family F member 3;Isoform 2 of ATP-binding cassette sub-family F member 3	Q9NUQ8;Q9NUQ8-2	ABCF3_HUMAN	#N/A	#N/A	#N/A	#N/A	-0.318704	0.374505	#N/A	#N/A
25	ABHD10	Mycophenolic acid acyl-glucuronide esterase, mitochondrial	Q9NUJ1	ABHDA_HUMAN	0.527685	0.231004	0.269277	0.286429	0.171204	0.49834	-0.188476	0.622007
26	ABHD11	Protein ABHD11	Q8NFV4	ABHDB_HUMAN	#N/A	#N/A	0.32588	0.38853	0.119968	0.64207	#N/A	#N/A
27	ABHD12	Monoacylglycerol lipase ABHD12;Isoform 2 of Monoacylglycerol lipase ABHD12	Q8N2K0;Q8N2K0-2	ABD12_HUMAN	0.515393	0.407432	-0.0432553	0.700639	-0.0710343	0.719774	0.141866	0.648343
28	ABHD14B	Protein ABHD14B	Q96IU4	ABHEB_HUMAN	#N/A	#N/A	#N/A	#N/A	#N/A	#N/A	0.405065	0.446544
29	ABHD16A	Protein ABHD16A	O95870	ABHGA_HUMAN	0.587597	0.295753	-0.104464	0.675665	-0.150932	0.588913	0.760253	1.29574e-07
30	ABI2	Abl interactor 2;Isoform 2 of Abl interactor 2;Isoform 4 of Abl interactor 2	Q9NYB9;Q9NYB9-2;Q9NYB9-4	ABI2_HUMAN	#N/A	#N/A	0.273829	0.524507	0.36734	0.378714	#N/A	#N/A
31	ABLIM1	Actin-binding LIM protein 1;Isoform 2 of Actin-binding LIM protein 1;Isoform 6 of Actin-binding LIM protein 1	O14639;O14639-2;O14639-6	ABLM1_HUMAN	#N/A	#N/A	#N/A	#N/A	#N/A	#N/A	#N/A	#N/A
32	ABR	Active breakpoint cluster region-related protein;Isoform Short of Active breakpoint cluster region-related protein;Isoform 4 of Active breakpoint cluster region-related protein	Q12979;Q12979-2;Q12979-4	ABR_HUMAN	#N/A	#N/A	#N/A	#N/A	#N/A	#N/A	#N/A	#N/A
33	ABRACL	Costars family protein ABRACL	Q9P1F3	ABRAL_HUMAN	#N/A	#N/A	#N/A	#N/A	0.296377	0.553038	#N/A	#N/A
34	ACAA1	3-ketoacyl-CoA thiolase, peroxisomal	P09110	THIK_HUMAN	1.57712	2.26501e-08	0.141404	0.643426	-0.0144742	0.739895	0.121447	0.714725
35	ACAA2	3-ketoacyl-CoA thiolase, mitochondrial	P42765	THIM_HUMAN	-0.433124	0.016195	-0.00846754	0.751829	0.155855	0.451758	-0.442713	0.0003527
36	ACACA	Acetyl-CoA carboxylase 1;Isoform 2 of Acetyl-CoA carboxylase 1;Isoform 3 of Acetyl-CoA carboxylase 1;Isoform 4 of Acetyl-CoA carboxylase 1	Q13085;Q13085-2;Q13085-3;Q13085-4	ACACA_HUMAN	#N/A	#N/A	-0.182294	0.556842	0.0624938	0.681652	-0.489406	0.251719
37	ACAD11	Acyl-CoA dehydrogenase family member 11	Q709F0	ACD11_HUMAN	#N/A	#N/A	-0.00847159	0.708165	-0.219958	0.510037	#N/A	#N/A
38	ACAD8	Isobutyryl-CoA dehydrogenase, mitochondrial	Q9UKU7	ACAD8_HUMAN	0.338441	0.471571	0.285224	0.127464	0.0967724	0.637555	0.00575807	0.731773
39	ACAD9	Acyl-CoA dehydrogenase family member 9, mitochondrial	Q9H845	ACAD9_HUMAN	-0.384387	0.544722	0.0584416	0.727988	0.0419176	0.742612	-0.383638	0.0988362
40	ACADM	Medium-chain specific acyl-CoA dehydrogenase, mitochondrial;Isoform 2 of Medium-chain specific acyl-CoA dehydrogenase, mitochondrial	P11310;P11310-2	ACADM_HUMAN	0.202902	0.613184	0.112818	0.298409	0.0152967	0.748334	-0.216931	0.0159337
41	ACADSB	Short/branched chain specific acyl-CoA dehydrogenase, mitochondrial;Isoform 2 of Short/branched chain specific acyl-CoA dehydrogenase, mitochondrial	P45954;P45954-2	ACDSB_HUMAN	#N/A	#N/A	-0.0307474	0.699947	-0.23208	0.532353	#N/A	#N/A
42	ACADVL	Very long-chain specific acyl-CoA dehydrogenase, mitochondrial;Isoform 2 of Very long-chain specific acyl-CoA dehydrogenase, mitochondrial;Isoform 3 of Very long-chain specific acyl-CoA dehydrogenase, mitochondrial	P49748;P49748-2;P49748-3	ACADV_HUMAN	0.108758	0.573656	-0.0325841	0.741581	-0.123855	0.0293426	-0.0289812	0.745826
43	ACAP1	Arf-GAP with coiled-coil, ANK repeat and PH domain-containing protein 1	Q15027	ACAP1_HUMAN	#N/A	#N/A	0.216247	0.525076	-0.218208	0.580619	#N/A	#N/A
44	ACAT1	Acetyl-CoA acetyltransferase, mitochondrial	P24752	THIL_HUMAN	-0.403711	0.0374903	0.130799	0.50253	0.109382	0.519	-0.456379	3.81901e-06
45	ACAT2	Acetyl-CoA acetyltransferase, cytosolic;Isoform 2 of Acetyl-CoA acetyltransferase, cytosolic	Q9BWD1;Q9BWD1-2	THIC_HUMAN	#N/A	#N/A	0.119182	0.679329	-0.0673637	0.69902	0.0997688	0.688137
46	ACIN1	Apoptotic chromatin condensation inducer in the nucleus;Isoform 4 of Apoptotic chromatin condensation inducer in the nucleus	Q9UKV3;Q9UKV3-5	ACINU_HUMAN	-0.254696	0.622945	0.0164027	0.747228	-0.0667751	0.739044	0.0302049	0.738818
47	ACLY	ATP-citrate synthase;Isoform 2 of ATP-citrate synthase	P53396;P53396-2	ACLY_HUMAN	-0.291681	0.184304	-0.78736	1.81755e-10	-0.670748	1.67094e-10	-0.396732	2.63912e-05
48	ACO1	Cytoplasmic aconitate hydratase	P21399	ACOC_HUMAN	-0.151994	0.670009	0.00692175	0.731667	0.276211	0.342	0.00244416	0.732617
49	ACO2	Aconitate hydratase, mitochondrial	Q99798	ACON_HUMAN	0.662946	4.05201e-10	-0.116516	0.47167	-0.513222	3.24224e-11	-0.0308943	0.747015
50	ACOT1	Acyl-coenzyme A thioesterase 1	Q86TX2	ACOT1_HUMAN	#N/A	#N/A	#N/A	#N/A	#N/A	#N/A	#N/A	#N/A
51	ACOT13	Acyl-coenzyme A thioesterase 13;Isoform 2 of Acyl-coenzyme A thioesterase 13	Q9NPJ3;Q9NPJ3-2	ACO13_HUMAN	0.219701	0.597722	0.197517	0.524995	0.266095	0.0733804	0.0529216	0.727004
52	ACOT7	Cytosolic acyl coenzyme A thioester hydrolase;Isoform 4 of Cytosolic acyl coenzyme A thioester hydrolase;Isoform 6 of Cytosolic acyl coenzyme A thioester hydrolase;Isoform 7 of Cytosolic acyl coenzyme A thioester hydrolase	O00154;O00154-4;O00154-6;O00154-7	BACH_HUMAN	#N/A	#N/A	0.117131	0.567828	0.067485	0.730737	-0.0716578	0.715232
53	ACOT8	Acyl-coenzyme A thioesterase 8	O14734	ACOT8_HUMAN	4.46717	7.01611e-08	#N/A	#N/A	#N/A	#N/A	0.196252	0.645878
54	ACOT9	Acyl-coenzyme A thioesterase 9, mitochondrial;Isoform 2 of Acyl-coenzyme A thioesterase 9, mitochondrial;Isoform 4 of Acyl-coenzyme A thioesterase 9, mitochondrial	Q9Y305;Q9Y305-2;Q9Y305-4	ACOT9_HUMAN	-0.012602	0.74737	0.0290255	0.745993	0.00353592	0.750289	-0.0648107	0.719485
55	ACOX1	Peroxisomal acyl-coenzyme A oxidase 1;Isoform 2 of Peroxisomal acyl-coenzyme A oxidase 1;Isoform 3 of Peroxisomal acyl-coenzyme A oxidase 1	Q15067;Q15067-2;Q15067-3	ACOX1_HUMAN	1.60338	1.174e-13	-0.128776	0.614493	-0.310085	0.0186503	0.461236	0.0194453
56	ACOX3	Peroxisomal acyl-coenzyme A oxidase 3	O15254	ACOX3_HUMAN	#N/A	#N/A	#N/A	#N/A	#N/A	#N/A	#N/A	#N/A
57	ACP1	Low molecular weight phosphotyrosine protein phosphatase	P24666	PPAC_HUMAN	-0.0080389	0.710057	-0.00889467	0.708009	0.13069	0.620063	0.189199	0.579205
58	ACP2	Lysosomal acid phosphatase	P11117	PPAL_HUMAN	0.787811	0.202378	-0.06155	0.72249	-0.160882	0.583862	0.195517	0.568505
59	ACSF2	Acyl-CoA synthetase family member 2, mitochondrial;Isoform 2 of Acyl-CoA synthetase family member 2, mitochondrial;Isoform 3 of Acyl-CoA synthetase family member 2, mitochondrial	Q96CM8;Q96CM8-2;Q96CM8-3	ACSF2_HUMAN	0.469265	0.469787	0.235059	0.505874	0.13852	0.617297	-0.302867	0.455951
60	ACSF3	Acyl-CoA synthetase family member 3, mitochondrial	Q4G176	ACSF3_HUMAN	-0.230272	0.631639	#N/A	#N/A	-0.0146129	0.706091	-0.132589	0.653876
61	ACSS3	Acyl-CoA synthetase short-chain family member 3, mitochondrial	Q9H6R3	ACSS3_HUMAN	0.942465	0.00161519	0.215533	0.474226	0.0265122	0.727223	0.216749	0.51958
62	ACTA2	Actin, aortic smooth muscle	P62736	ACTA_HUMAN	0.899618	0.420377	0.114966	0.546364	0.205483	0.163184	0.117285	0.748592
63	ACTB;ACTG1	Actin, cytoplasmic 1;Actin, cytoplasmic 2	P60709;P63261	ACTB_HUMAN;ACTG_HUMAN	0.372809	0.722064	0.408853	0.677698	0.626482	0.320468	-0.0201067	0.747817
64	ACTBL2	Beta-actin-like protein 2	Q562R1	ACTBL_HUMAN	0.805065	0.366755	-0.500046	0.58662	-0.434547	0.55925	0.495116	0.494813
65	ACTL6A	Actin-like protein 6A;Isoform 2 of Actin-like protein 6A	O96019;O96019-2	ACL6A_HUMAN	#N/A	#N/A	-0.355916	0.213817	-0.368869	0.434069	-0.301847	0.376089
66	ACTN1	Alpha-actinin-1;Isoform 3 of Alpha-actinin-1	P12814;P12814-3	ACTN1_HUMAN	0.11476	0.713827	0.195005	0.0502557	0.416704	7.49214e-08	0.0681305	0.713977
67	ACTN2	Alpha-actinin-2;Isoform 2 of Alpha-actinin-2	P35609;P35609-2	ACTN2_HUMAN	#N/A	#N/A	#N/A	#N/A	#N/A	#N/A	#N/A	#N/A
68	ACTN4	Alpha-actinin-4	O43707	ACTN4_HUMAN	0.458063	4.19038e-05	0.100764	0.57392	0.240664	0.00168128	-0.0787595	0.689629
69	ACTR10	Actin-related protein 10	Q9NZ32	ARP10_HUMAN	1.10137	0.228072	#N/A	#N/A	#N/A	#N/A	0.250353	0.628584
70	ACTR1A	Alpha-centractin	P61163	ACTZ_HUMAN	0.828051	0.192482	0.278399	0.282114	0.247761	0.35623	0.3938	0.412598
71	ACTR2	Actin-related protein 2	P61160	ARP2_HUMAN	#N/A	#N/A	-0.149373	0.674929	0.402935	0.482622	-0.083582	0.689558
72	ACTR3	Actin-related protein 3	P61158	ARP3_HUMAN	0.584144	0.0017012	0.0389293	0.741359	0.14141	0.375826	0.251838	0.0410132
73	ACY1	Aminoacylase-1	Q03154	ACY1_HUMAN	-0.476956	0.473246	0.209996	0.396732	0.422634	0.0516306	0.139524	0.641835
74	ADAM10	Disintegrin and metalloproteinase domain-containing protein 10	O14672	ADA10_HUMAN	#N/A	#N/A	#N/A	#N/A	#N/A	#N/A	0.052692	0.696945
75	ADAM9	Disintegrin and metalloproteinase domain-containing protein 9	Q13443	ADAM9_HUMAN	#N/A	#N/A	#N/A	#N/A	#N/A	#N/A	#N/A	#N/A
76	ADAR	Double-stranded RNA-specific adenosine deaminase;Isoform 4 of Double-stranded RNA-specific adenosine deaminase;Isoform 5 of Double-stranded RNA-specific adenosine deaminase	P55265;P55265-4;P55265-5	DSRAD_HUMAN	#N/A	#N/A	#N/A	#N/A	-0.143631	0.636155	0.151853	0.485461
77	ADD1	Alpha-adducin;Isoform 2 of Alpha-adducin;Isoform 3 of Alpha-adducin;Isoform 6 of Alpha-adducin	P35611;P35611-2;P35611-3;P35611-6	ADDA_HUMAN	#N/A	#N/A	#N/A	#N/A	-0.0353685	0.703664	#N/A	#N/A
78	ADD3	Gamma-adducin;Isoform 1 of Gamma-adducin	Q9UEY8;Q9UEY8-2	ADDG_HUMAN	1.94965	0.0239682	0.270862	0.638563	-0.0521495	0.703406	0.785025	0.396233
79	ADH5	Alcohol dehydrogenase class-3	P11766	ADHX_HUMAN	1.34907	1.93598e-08	0.284865	0.0138204	0.496823	6.67986e-07	0.507368	0.00244786
80	ADK	Adenosine kinase	P55263	ADK_HUMAN	0.792499	0.179313	0.091445	0.655625	0.183728	0.556985	0.15242	0.64866
81	ADO	2-aminoethanethiol dioxygenase	Q96SZ5	AEDO_HUMAN	#N/A	#N/A	0.0755508	0.672783	0.0635153	0.68551	0.458383	0.390183
82	ADPGK	ADP-dependent glucokinase;Isoform 2 of ADP-dependent glucokinase	Q9BRR6;Q9BRR6-2	ADPGK_HUMAN	#N/A	#N/A	-0.350881	0.529021	-0.256864	0.58468	0.0971897	0.686703
83	ADPRHL2	Poly(ADP-ribose) glycohydrolase ARH3	Q9NX46	ARHL2_HUMAN	#N/A	#N/A	0.151394	0.595465	0.28003	0.428777	0.537058	0.119524
84	ADRM1	Proteasomal ubiquitin receptor ADRM1	Q16186	ADRM1_HUMAN	0.27014	0.519166	-0.217767	0.470284	-0.262693	0.43194	0.195561	0.501377
85	ADSL	Adenylosuccinate lyase	P30566	PUR8_HUMAN	#N/A	#N/A	0.156859	0.493261	0.295394	0.131341	-0.0153609	0.706122
86	ADSS	Adenylosuccinate synthetase isozyme 2	P30520	PURA2_HUMAN	#N/A	#N/A	#N/A	#N/A	#N/A	#N/A	#N/A	#N/A
87	AFAP1	Actin filament-associated protein 1;Isoform 2 of Actin filament-associated protein 1	Q8N556;Q8N556-2	AFAP1_HUMAN	#N/A	#N/A	-0.108881	0.661357	0.113877	0.669328	-0.146746	0.670687
88	AFDN	Afadin;Isoform 2 of Afadin;Isoform 1 of Afadin;Isoform 3 of Afadin;Isoform 5 of Afadin;Isoform 6 of Afadin	P55196;P55196-1;P55196-2;P55196-3;P55196-5;P55196-6	AFAD_HUMAN	#N/A	#N/A	#N/A	#N/A	#N/A	#N/A	#N/A	#N/A
89	AFG3L2	AFG3-like protein 2	Q9Y4W6	AFG32_HUMAN	-0.967106	0.101657	-0.000762672	0.741137	0.0441967	0.728178	-0.381962	0.0832326
90	AGA	N(4)-(beta-N-acetylglucosaminyl)-L-asparaginase	P20933	ASPG_HUMAN	#N/A	#N/A	#N/A	#N/A	#N/A	#N/A	#N/A	#N/A
91	AGK	Acylglycerol kinase, mitochondrial	Q53H12	AGK_HUMAN	-0.319546	0.585872	0.116276	0.63337	0.137488	0.574843	-0.101601	0.6431
92	AGL	Glycogen debranching enzyme;Isoform 5 of Glycogen debranching enzyme;Isoform 6 of Glycogen debranching enzyme	P35573;P35573-2;P35573-3	GDE_HUMAN	#N/A	#N/A	-0.0430733	0.722744	0.0558165	0.722461	0.13813	0.63688
93	AGO1	Protein argonaute-1	Q9UL18	AGO1_HUMAN	#N/A	#N/A	#N/A	#N/A	#N/A	#N/A	#N/A	#N/A
94	AGPAT1	1-acyl-sn-glycerol-3-phosphate acyltransferase alpha	Q99943	PLCA_HUMAN	#N/A	#N/A	-0.081025	0.676435	-0.0540773	0.688707	#N/A	#N/A
95	AGPAT5	1-acyl-sn-glycerol-3-phosphate acyltransferase epsilon	Q9NUQ2	PLCE_HUMAN	0.24504	0.672232	#N/A	#N/A	0.165723	0.637411	#N/A	#N/A
96	AGPS	Alkyldihydroxyacetonephosphate synthase, peroxisomal	O00116	ADAS_HUMAN	#N/A	#N/A	-0.209045	0.427868	-0.30134	0.473639	#N/A	#N/A
97	AGRN	Agrin;Isoform 2 of Agrin;Isoform 3 of Agrin;Isoform 4 of Agrin;Isoform 5 of Agrin;Isoform 6 of Agrin;Isoform 7 of Agrin	O00468;O00468-2;O00468-3;O00468-4;O00468-5;O00468-6;O00468-7	AGRIN_HUMAN	-0.157863	0.663613	-1.49783	2.67288e-05	-1.45197	0.000166246	0.457125	0.130491
98	AHCY	Adenosylhomocysteinase	P23526	SAHH_HUMAN	-0.208066	0.436738	0.0901293	0.581258	0.23248	0.00149395	0.0162238	0.751485
99	AHCYL1	S-adenosylhomocysteine hydrolase-like protein 1	O43865	SAHH2_HUMAN	#N/A	#N/A	-0.180218	0.62934	0.1793	0.618206	#N/A	#N/A
100	AHCYL2	Adenosylhomocysteinase 3;Isoform 2 of Adenosylhomocysteinase 3	Q96HN2;Q96HN2-2	SAHH3_HUMAN	1.20142	2.37382e-05	0.606251	0.624861	0.260937	0.724262	0.522601	0.390564
101	AHNAK	Neuroblast differentiation-associated protein AHNAK	Q09666	AHNK_HUMAN	1.17411	2.80152e-13	-0.154998	0.489853	-0.309374	0.0769597	0.257645	0.0775173
102	AHNAK2	Protein AHNAK2;Isoform 3 of Protein AHNAK2	Q8IVF2;Q8IVF2-3	AHNK2_HUMAN	#N/A	#N/A	-0.286484	0.311993	-0.228898	0.308777	#N/A	#N/A
103	AHSA1	Activator of 90 kDa heat shock protein ATPase homolog 1	O95433	AHSA1_HUMAN	#N/A	#N/A	-0.176872	0.479274	0.00736738	0.740244	0.0269766	0.737019
104	AHSG	Alpha-2-HS-glycoprotein	P02765	FETUA_HUMAN	#N/A	#N/A	#N/A	#N/A	#N/A	#N/A	#N/A	#N/A
105	AIDA	Axin interactor, dorsalization-associated protein	Q96BJ3	AIDA_HUMAN	0.826568	0.194606	0.0348113	0.695626	0.0430286	0.690966	0.671477	0.038275
106	AIFM1	Apoptosis-inducing factor 1, mitochondrial;Isoform 3 of Apoptosis-inducing factor 1, mitochondrial	O95831;O95831-3	AIFM1_HUMAN	0.159298	0.669448	0.142259	0.660767	0.19428	0.60112	-0.280638	0.543446
107	AIMP1	Aminoacyl tRNA synthase complex-interacting multifunctional protein 1;Isoform 2 of Aminoacyl tRNA synthase complex-interacting multifunctional protein 1	Q12904;Q12904-2	AIMP1_HUMAN	-0.121501	0.678686	0.0526953	0.684855	0.0300502	0.698287	0.00338624	0.710487
108	AIMP2	Aminoacyl tRNA synthase complex-interacting multifunctional protein 2	Q13155	AIMP2_HUMAN	0.0656138	0.695863	-0.0615386	0.714097	-0.102777	0.635231	-0.321552	0.456679
109	AK1	Adenylate kinase isoenzyme 1	P00568	KAD1_HUMAN	2.48815	1.69716e-14	0.25116	0.518334	0.223263	0.594327	0.862327	0.00320319
110	AK2	Adenylate kinase 2, mitochondrial;Isoform 2 of Adenylate kinase 2, mitochondrial	P54819;P54819-2	KAD2_HUMAN	-0.403172	0.494175	0.220118	0.171136	0.160729	0.45197	-0.329271	0.0206032
111	AK3	GTP:AMP phosphotransferase AK3, mitochondrial	Q9UIJ7	KAD3_HUMAN	#N/A	#N/A	0.393028	0.00696434	0.290269	0.226343	0.109592	0.654315
112	AK4	Adenylate kinase 4, mitochondrial	P27144	KAD4_HUMAN	#N/A	#N/A	0.164199	0.617029	0.157173	0.62362	0.103593	0.715499
113	AK6	Adenylate kinase isoenzyme 6;Isoform 2 of Adenylate kinase isoenzyme 6	Q9Y3D8;Q9Y3D8-2	KAD6_HUMAN	#N/A	#N/A	-0.135774	0.624551	-0.215498	0.545768	0.123477	0.649292
114	AKAP12	A-kinase anchor protein 12;Isoform 2 of A-kinase anchor protein 12;Isoform 3 of A-kinase anchor protein 12	Q02952;Q02952-2;Q02952-3	AKA12_HUMAN	1.3045	0.0173459	-0.448747	0.210657	-0.276929	0.530455	0.00020173	0.711344
115	AKAP2	Isoform 2 of A-kinase anchor protein 2;Isoform 4 of A-kinase anchor protein 2	Q9Y2D5-4;Q9Y2D5-6	AKAP2_HUMAN	0.531526	0.438284	0.00312803	0.732801	-0.243535	0.664648	0.168664	0.719138
116	AKAP8L	A-kinase anchor protein 8-like	Q9ULX6	AKP8L_HUMAN	0.355622	0.582469	-0.197773	0.614003	-0.387266	0.452812	-0.238059	0.611261
117	AKR1A1	Alcohol dehydrogenase [NADP(+)]	P14550	AK1A1_HUMAN	#N/A	#N/A	0.279578	0.414856	0.383932	0.236656	0.415206	0.327156
118	AKR1B1	Aldose reductase	P15121	ALDR_HUMAN	0.44845	0.515738	0.122339	0.719976	0.298919	0.541252	0.371584	0.377536
119	AKR1C3	Aldo-keto reductase family 1 member C3	P42330	AK1C3_HUMAN	#N/A	#N/A	#N/A	#N/A	#N/A	#N/A	#N/A	#N/A
120	AKR1E2	1,5-anhydro-D-fructose reductase;Isoform 4 of 1,5-anhydro-D-fructose reductase	Q96JD6;Q96JD6-4	AKCL2_HUMAN	0.564054	0.386357	0.0589279	0.682394	0.234269	0.492161	0.419171	0.293713
121	AKR7A2	Aflatoxin B1 aldehyde reductase member 2	O43488	ARK72_HUMAN	-0.000371853	0.711283	0.279916	0.432165	0.3344	0.187156	-0.0086669	0.731958
122	AKT1	RAC-alpha serine/threonine-protein kinase;Isoform 2 of RAC-alpha serine/threonine-protein kinase	P31749;P31749-2	AKT1_HUMAN	#N/A	#N/A	0.0632253	0.682023	#N/A	#N/A	0.309485	0.464269
123	AKT2	RAC-beta serine/threonine-protein kinase;Isoform 2 of RAC-beta serine/threonine-protein kinase	P31751;P31751-2	AKT2_HUMAN	#N/A	#N/A	-0.345615	0.470482	-0.0586921	0.692327	0.364377	0.435406
124	ALAD	Delta-aminolevulinic acid dehydratase;Isoform 2 of Delta-aminolevulinic acid dehydratase	P13716;P13716-2	HEM2_HUMAN	2.12017	0.00382473	0.332393	0.454699	0.327357	0.463762	1.19983	0.0299964
125	ALB	Serum albumin	P02768	ALBU_HUMAN	#N/A	#N/A	0.917343	0.0394809	0.251229	0.572993	-0.13195	0.680569
126	ALCAM	CD166 antigen;Isoform 2 of CD166 antigen	Q13740;Q13740-2	CD166_HUMAN	-0.0173876	0.709285	-0.398856	0.00137907	-0.315129	0.142979	0.390214	0.0845559
127	ALDH16A1	Aldehyde dehydrogenase family 16 member A1	Q8IZ83	A16A1_HUMAN	0.576141	0.414619	-0.395747	0.460908	0.055174	0.685727	0.065561	0.692882
128	ALDH18A1	Delta-1-pyrroline-5-carboxylate synthase;Isoform Short of Delta-1-pyrroline-5-carboxylate synthase	P54886;P54886-2	P5CS_HUMAN	-1.37174	1.91652e-07	-0.339077	1.74206e-06	-0.255231	0.000863089	-0.555669	1.23504e-05
129	ALDH1B1	Aldehyde dehydrogenase X, mitochondrial	P30837	AL1B1_HUMAN	-1.89811	0.000509962	-0.0855614	0.737503	0.0568136	0.74412	-0.709084	0.050142
130	ALDH2	Aldehyde dehydrogenase, mitochondrial	P05091	ALDH2_HUMAN	#N/A	#N/A	0.30535	0.0628591	0.132076	0.544797	-0.0506513	0.71879
131	ALDH3A2	Fatty aldehyde dehydrogenase;Isoform 2 of Fatty aldehyde dehydrogenase	P51648;P51648-2	AL3A2_HUMAN	0.472489	0.255241	0.0818263	0.676934	0.0497892	0.72359	-0.0307105	0.725598
132	ALDH4A1	Delta-1-pyrroline-5-carboxylate dehydrogenase, mitochondrial	P30038	AL4A1_HUMAN	0.796226	0.0434112	0.349925	0.0433056	0.211765	0.405976	0.0943392	0.716181
133	ALDH5A1	Succinate-semialdehyde dehydrogenase, mitochondrial;Isoform 2 of Succinate-semialdehyde dehydrogenase, mitochondrial	P51649;P51649-2	SSDH_HUMAN	0.748215	0.31716	0.363671	0.327599	0.245718	0.50022	-0.0393918	0.697282
134	ALDH6A1	Methylmalonate-semialdehyde dehydrogenase [acylating], mitochondrial;Isoform 2 of Methylmalonate-semialdehyde dehydrogenase [acylating], mitochondrial	Q02252;Q02252-2	MMSA_HUMAN	0.617904	5.02671e-07	0.324163	1.97874e-07	0.151958	0.102918	0.0446803	0.730923
135	ALDH7A1	Alpha-aminoadipic semialdehyde dehydrogenase;Isoform 2 of Alpha-aminoadipic semialdehyde dehydrogenase	P49419;P49419-2	AL7A1_HUMAN	0.602098	1.0021e-05	0.307952	2.8106e-05	0.329055	5.34325e-06	0.0645387	0.718382
136	ALDH9A1	4-trimethylaminobutyraldehyde dehydrogenase	P49189	AL9A1_HUMAN	1.48227	0.00579761	0.238938	0.557908	0.204325	0.590632	0.588851	0.228591
137	ALDOA	Fructose-bisphosphate aldolase A	P04075	ALDOA_HUMAN	0.444591	9.26345e-05	0.0948337	0.580234	0.232854	0.00844002	0.338998	2.73195e-06
138	ALDOC	Fructose-bisphosphate aldolase C	P09972	ALDOC_HUMAN	0.537036	0.417569	0.123928	0.626348	0.227948	0.343718	0.393219	0.126459
139	ALG1	Chitobiosyldiphosphodolichol beta-mannosyltransferase	Q9BT22	ALG1_HUMAN	#N/A	#N/A	-0.397294	0.369309	-0.135142	0.614601	-0.513987	0.240745
140	ALG11	GDP-Man:Man(3)GlcNAc(2)-PP-Dol alpha-1,2-mannosyltransferase	Q2TAA5	ALG11_HUMAN	0.422856	0.545619	-0.0537452	0.688672	-0.0586609	0.685255	-0.0592671	0.691596
141	ALG2	Alpha-1,3/1,6-mannosyltransferase ALG2	Q9H553	ALG2_HUMAN	#N/A	#N/A	#N/A	#N/A	#N/A	#N/A	0.303321	0.475496
142	ALG3	Dol-P-Man:Man(5)GlcNAc(2)-PP-Dol alpha-1,3-mannosyltransferase	Q92685	ALG3_HUMAN	#N/A	#N/A	#N/A	#N/A	-0.152565	0.659793	#N/A	#N/A
143	ALG6	Dolichyl pyrophosphate Man9GlcNAc2 alpha-1,3-glucosyltransferase	Q9Y672	ALG6_HUMAN	#N/A	#N/A	#N/A	#N/A	#N/A	#N/A	#N/A	#N/A
144	ALYREF	THO complex subunit 4	Q86V81	THOC4_HUMAN	-0.135886	0.683317	0.0338773	0.734524	-0.0189472	0.743926	0.00350392	0.740865
145	AMDHD2	N-acetylglucosamine-6-phosphate deacetylase;Isoform 2 of N-acetylglucosamine-6-phosphate deacetylase;Isoform 3 of N-acetylglucosamine-6-phosphate deacetylase	Q9Y303;Q9Y303-2;Q9Y303-3	NAGA_HUMAN	#N/A	#N/A	#N/A	#N/A	#N/A	#N/A	#N/A	#N/A
146	AMPD2	AMP deaminase 2;Isoform Ex1A-2-3 of AMP deaminase 2	Q01433;Q01433-2	AMPD2_HUMAN	0.184661	0.565576	0.0351452	0.738314	0.081351	0.562956	0.152173	0.243796
147	ANAPC1	Anaphase-promoting complex subunit 1	Q9H1A4	APC1_HUMAN	#N/A	#N/A	#N/A	#N/A	#N/A	#N/A	#N/A	#N/A
148	ANK2	Ankyrin-2;Isoform 2 of Ankyrin-2;Isoform 4 of Ankyrin-2	Q01484;Q01484-2;Q01484-5	ANK2_HUMAN	0.981704	0.437402	-0.0316717	0.729315	-0.0394244	0.729099	0.248754	0.650326
149	ANKFY1	Rabankyrin-5;Isoform 2 of Rabankyrin-5;Isoform 4 of Rabankyrin-5	Q9P2R3;Q9P2R3-2;Q9P2R3-4	ANFY1_HUMAN	1.63477	0.0157781	0.0758489	0.713586	0.0364376	0.724234	0.85441	2.47166e-05
150	ANO6	Anoctamin-6;Isoform 2 of Anoctamin-6;Isoform 3 of Anoctamin-6;Isoform 4 of Anoctamin-6	Q4KMQ2;Q4KMQ2-2;Q4KMQ2-3;Q4KMQ2-4	ANO6_HUMAN	#N/A	#N/A	#N/A	#N/A	-0.288779	0.491148	0.31086	0.531643
151	ANP32A	Acidic leucine-rich nuclear phosphoprotein 32 family member A	P39687	AN32A_HUMAN	-0.426305	0.309084	0.309545	0.0119348	0.313406	0.00373661	-0.0942092	0.711862
152	ANP32B	Acidic leucine-rich nuclear phosphoprotein 32 family member B;Isoform 2 of Acidic leucine-rich nuclear phosphoprotein 32 family member B	Q92688;Q92688-2	AN32B_HUMAN	-1.29702	0.0132267	0.234402	0.268673	0.238019	0.200967	-0.274126	0.509089
153	ANP32E	Acidic leucine-rich nuclear phosphoprotein 32 family member E	Q9BTT0	AN32E_HUMAN	-0.845201	0.266699	0.365585	0.385458	0.395647	0.284036	-0.137745	0.642679
154	ANXA1	Annexin A1	P04083	ANXA1_HUMAN	1.53901	2.29074e-10	0.0994581	0.618419	0.115943	0.480331	-0.105131	0.729504
155	ANXA11	Annexin A11;Isoform 2 of Annexin A11	P50995;P50995-2	ANX11_HUMAN	#N/A	#N/A	0.433688	0.13544	0.57589	0.14487	#N/A	#N/A
156	ANXA2	Annexin A2;Isoform 2 of Annexin A2	P07355;P07355-2	ANXA2_HUMAN	0.744509	0	0.0457604	0.74131	-0.023168	0.750451	0.282276	2.3857e-07
157	ANXA4	Annexin A4	P09525	ANXA4_HUMAN	0.565628	0.251551	0.319119	0.0114141	0.43831	0.00442405	-0.00518947	0.747747
158	ANXA5	Annexin A5	P08758	ANXA5_HUMAN	1.36909	0	0.158877	0.362961	0.0531459	0.741408	0.511094	1.31524e-06
159	ANXA6	Annexin A6	P08133	ANXA6_HUMAN	1.56628	0	0.128898	0.397854	0.110244	0.339267	0.380168	0.00010065
160	ANXA7	Annexin A7;Isoform 2 of Annexin A7	P20073;P20073-2	ANXA7_HUMAN	0.922531	2.84314e-08	0.231305	0.0875237	0.314837	0.00344615	0.190148	0.269001
161	AP1G1	AP-1 complex subunit gamma-1;Isoform 2 of AP-1 complex subunit gamma-1	O43747;O43747-2	AP1G1_HUMAN	1.03013	0.196022	-0.124366	0.621693	0.00977235	0.730843	0.275131	0.155974
162	AP1M1	AP-1 complex subunit mu-1;Isoform 2 of AP-1 complex subunit mu-1	Q9BXS5;Q9BXS5-2	AP1M1_HUMAN	0.566202	0.400952	#N/A	#N/A	#N/A	#N/A	0.443967	0.327009
163	AP1S1	AP-1 complex subunit sigma-1A;Isoform 2 of AP-1 complex subunit sigma-1A	P61966;P61966-2	AP1S1_HUMAN	#N/A	#N/A	#N/A	#N/A	-0.0885059	0.683169	0.197077	0.619799
164	AP1S2	AP-1 complex subunit sigma-2	P56377	AP1S2_HUMAN	1.0776	0.0564426	0.0373691	0.697215	0.00470265	0.710149	0.21198	0.594027
165	AP2A1	AP-2 complex subunit alpha-1;Isoform B of AP-2 complex subunit alpha-1	O95782;O95782-2	AP2A1_HUMAN	0.845623	0.00166202	-0.121416	0.555056	-0.128409	0.512008	0.195082	0.595704
166	AP2A2	AP-2 complex subunit alpha-2;Isoform 2 of AP-2 complex subunit alpha-2	O94973;O94973-2	AP2A2_HUMAN	0.854913	0.166534	-0.0998606	0.721324	-0.0233962	0.739195	0.483472	0.376485
167	AP2B1	AP-2 complex subunit beta;Isoform 2 of AP-2 complex subunit beta	P63010;P63010-2	AP2B1_HUMAN	0.523714	0.000337985	-0.277365	0.000113534	-0.229624	0.000513744	0.242016	2.70728e-05
168	AP2M1	AP-2 complex subunit mu;Isoform 2 of AP-2 complex subunit mu	Q96CW1;Q96CW1-2	AP2M1_HUMAN	#N/A	#N/A	-0.420278	0.384557	-0.289323	0.523448	0.282239	0.550858
169	AP2S1	AP-2 complex subunit sigma	P53680	AP2S1_HUMAN	1.01178	0.0629866	-0.303608	0.401322	-0.160516	0.592942	0.240835	0.573126
170	AP3B1	AP-3 complex subunit beta-1;Isoform 2 of AP-3 complex subunit beta-1	O00203;O00203-3	AP3B1_HUMAN	0.263537	0.610097	0.0810608	0.666332	-0.0838324	0.687601	0.262648	0.51252
171	AP3D1	AP-3 complex subunit delta-1;Isoform 2 of AP-3 complex subunit delta-1;Isoform 3 of AP-3 complex subunit delta-1;Isoform 4 of AP-3 complex subunit delta-1;Isoform 5 of AP-3 complex subunit delta-1	O14617;O14617-2;O14617-3;O14617-4;O14617-5	AP3D1_HUMAN	#N/A	#N/A	#N/A	#N/A	#N/A	#N/A	#N/A	#N/A
172	AP3M1	AP-3 complex subunit mu-1	Q9Y2T2	AP3M1_HUMAN	#N/A	#N/A	-0.11876	0.63717	-0.0691635	0.67605	0.0972356	0.668604
173	AP3S1	AP-3 complex subunit sigma-1	Q92572	AP3S1_HUMAN	0.184358	0.656103	-0.0884713	0.66506	-0.0995167	0.656709	0.0718681	0.680906
174	AP4S1	AP-4 complex subunit sigma-1	Q9Y587	AP4S1_HUMAN	#N/A	#N/A	-0.512591	0.137836	-0.145002	0.610042	0.168999	0.61032
175	APBA1	Amyloid beta A4 precursor protein-binding family A member 1;Isoform 2 of Amyloid beta A4 precursor protein-binding family A member 1	Q02410;Q02410-2	APBA1_HUMAN	1.08145	0.0578145	0.243416	0.533532	0.393144	0.339988	-0.0043577	0.71061
176	APEH	Acylamino-acid-releasing enzyme	P13798	ACPH_HUMAN	0.29874	0.510123	0.145105	0.391072	0.291501	0.0115323	0.0856898	0.712621
177	APEX1	DNA-(apurinic or apyrimidinic site) lyase	P27695	APEX1_HUMAN	-0.511449	0.000275735	-0.180429	0.432838	0.0734755	0.737884	-0.122821	0.583419
178	API5	Apoptosis inhibitor 5;Isoform 2 of Apoptosis inhibitor 5	Q9BZZ5;Q9BZZ5-2	API5_HUMAN	-0.248162	0.620958	-0.166893	0.676665	0.0197946	0.746991	-0.0836632	0.733457
179	APIP	Methylthioribulose-1-phosphate dehydratase	Q96GX9	MTNB_HUMAN	#N/A	#N/A	0.0614377	0.679743	0.160037	0.586433	#N/A	#N/A
180	APMAP	Adipocyte plasma membrane-associated protein;Isoform 2 of Adipocyte plasma membrane-associated protein	Q9HDC9;Q9HDC9-2	APMAP_HUMAN	-0.36075	0.344859	0.0909084	0.54148	0.0215187	0.74817	-0.263965	0.019634
181	APOBEC3F;APOBEC3D;APOBEC3C	DNA dC->dU-editing enzyme APOBEC-3F;DNA dC->dU-editing enzyme APOBEC-3D;DNA dC->dU-editing enzyme APOBEC-3C	Q8IUX4;Q96AK3;Q9NRW3	ABC3F_HUMAN;ABC3D_HUMAN;ABC3C_HUMAN	#N/A	#N/A	#N/A	#N/A	#N/A	#N/A	#N/A	#N/A
182	APOL2	Apolipoprotein L2	Q9BQE5	APOL2_HUMAN	0.376562	0.54718	0.0184911	0.704978	-0.00961503	0.708353	3.01453	8.18517e-07
183	APOO	MICOS complex subunit MIC26	Q9BUR5	MIC26_HUMAN	#N/A	#N/A	0.407445	0.25775	0.132888	0.630042	-0.00618205	0.709841
184	APP	Amyloid beta A4 protein;Isoform 11 of Amyloid beta A4 protein;Isoform L-APP733 of Amyloid beta A4 protein;Isoform APP751 of Amyloid beta A4 protein;Isoform L-APP752 of Amyloid beta A4 protein	P05067;P05067-11;P05067-7;P05067-8;P05067-9	A4_HUMAN	0.940929	0.109144	-2.9637	4.65952e-07	#N/A	#N/A	-0.0659572	0.721409
185	APPL1	DCC-interacting protein 13-alpha	Q9UKG1	DP13A_HUMAN	0.690862	0.285154	0.048203	0.719196	0.0854652	0.672074	-0.122308	0.64597
186	APRT	Adenine phosphoribosyltransferase;Isoform 2 of Adenine phosphoribosyltransferase	P07741;P07741-2	APT_HUMAN	#N/A	#N/A	0.169577	0.586059	0.387869	0.321365	0.105594	0.662029
187	AQR	Intron-binding protein aquarius	O60306	AQR_HUMAN	#N/A	#N/A	0.175836	0.716801	0.25526	0.688244	#N/A	#N/A
188	ARCN1	Coatomer subunit delta	P48444	COPD_HUMAN	0.108893	0.714336	0.0636561	0.697147	-0.0120238	0.744217	0.132137	0.355537
189	ARF1	ADP-ribosylation factor 1	P84077	ARF1_HUMAN	-0.0250811	0.729773	0.0955059	0.655581	0.350565	0.00436243	0.369827	0.0283005
190	ARF4	ADP-ribosylation factor 4	P18085	ARF4_HUMAN	0.0361268	0.727469	-0.0116111	0.706849	0.0549557	0.685836	0.275772	0.307241
191	ARF6	ADP-ribosylation factor 6	P62330	ARF6_HUMAN	#N/A	#N/A	0.341294	0.532117	-0.111419	0.695693	0.565261	0.381841
192	ARFGAP1	ADP-ribosylation factor GTPase-activating protein 1;Isoform 2 of ADP-ribosylation factor GTPase-activating protein 1;Isoform 5 of ADP-ribosylation factor GTPase-activating protein 1	Q8N6T3;Q8N6T3-2;Q8N6T3-5	ARFG1_HUMAN	#N/A	#N/A	#N/A	#N/A	#N/A	#N/A	#N/A	#N/A
193	ARFGAP2	ADP-ribosylation factor GTPase-activating protein 2;Isoform 2 of ADP-ribosylation factor GTPase-activating protein 2	Q8N6H7;Q8N6H7-2	ARFG2_HUMAN	#N/A	#N/A	-0.713894	0.0318567	#N/A	#N/A	#N/A	#N/A
194	ARFGEF1	Brefeldin A-inhibited guanine nucleotide-exchange protein 1	Q9Y6D6	BIG1_HUMAN	0.386644	0.574184	-0.0910504	0.689417	0.108055	0.652597	0.0382437	0.725349
195	ARGLU1	Arginine and glutamate-rich protein 1;Isoform 2 of Arginine and glutamate-rich protein 1;Isoform 3 of Arginine and glutamate-rich protein 1	Q9NWB6;Q9NWB6-2;Q9NWB6-3	ARGL1_HUMAN	#N/A	#N/A	-0.519273	0.342287	-0.305102	0.488179	#N/A	#N/A
196	ARHGAP1	Rho GTPase-activating protein 1	Q07960	RHG01_HUMAN	0.378537	0.537885	0.201606	0.531722	0.378989	0.263892	0.157145	0.611922
197	ARHGAP17	Rho GTPase-activating protein 17;Isoform 2 of Rho GTPase-activating protein 17;Isoform 5 of Rho GTPase-activating protein 17;Isoform 6 of Rho GTPase-activating protein 17	Q68EM7;Q68EM7-2;Q68EM7-5;Q68EM7-6	RHG17_HUMAN	#N/A	#N/A	#N/A	#N/A	#N/A	#N/A	#N/A	#N/A
198	ARHGAP30	Rho GTPase-activating protein 30;Isoform 2 of Rho GTPase-activating protein 30;Isoform 3 of Rho GTPase-activating protein 30	Q7Z6I6;Q7Z6I6-2;Q7Z6I6-3	RHG30_HUMAN	0.654352	0.522875	-0.167321	0.670527	-0.257627	0.638898	0.207976	0.661945
199	ARHGAP42	Rho GTPase-activating protein 42	A6NI28	RHG42_HUMAN	#N/A	#N/A	#N/A	#N/A	#N/A	#N/A	#N/A	#N/A
200	ARHGDIA	Rho GDP-dissociation inhibitor 1	P52565	GDIR1_HUMAN	0.720425	0.257917	0.0393237	0.697046	#N/A	#N/A	0.417994	0.323451
201	ARHGEF12	Rho guanine nucleotide exchange factor 12;Isoform 2 of Rho guanine nucleotide exchange factor 12	Q9NZN5;Q9NZN5-2	ARHGC_HUMAN	0.98495	0.0905249	#N/A	#N/A	#N/A	#N/A	0.558146	0.23375
202	ARHGEF2	Rho guanine nucleotide exchange factor 2;Isoform 2 of Rho guanine nucleotide exchange factor 2;Isoform 3 of Rho guanine nucleotide exchange factor 2	Q92974;Q92974-2;Q92974-3	ARHG2_HUMAN	1.67945	0.00229983	-0.291226	0.492987	-0.279431	0.576154	0.653538	0.0429886
203	ARL1	ADP-ribosylation factor-like protein 1;Isoform 2 of ADP-ribosylation factor-like protein 1	P40616;P40616-2	ARL1_HUMAN	#N/A	#N/A	-0.213164	0.443958	0.0100016	0.708197	0.370566	0.150056
204	ARL2	ADP-ribosylation factor-like protein 2	P36404	ARL2_HUMAN	#N/A	#N/A	#N/A	#N/A	-0.267574	0.518916	-0.162714	0.636009
205	ARL3	ADP-ribosylation factor-like protein 3	P36405	ARL3_HUMAN	1.44801	0.0060243	0.06439	0.715202	0.224057	0.415566	0.509183	0.158248
206	ARL6IP5	PRA1 family protein 3	O75915	PRAF3_HUMAN	0.799358	0.0075381	-0.00183732	0.710947	0.00264905	0.710794	0.404501	0.339122
207	ARL8B	ADP-ribosylation factor-like protein 8B	Q9NVJ2	ARL8B_HUMAN	#N/A	#N/A	0.135295	0.521315	0.0387937	0.735507	0.222705	0.462237
208	ARMC1	Armadillo repeat-containing protein 1	Q9NVT9	ARMC1_HUMAN	#N/A	#N/A	#N/A	#N/A	#N/A	#N/A	#N/A	#N/A
209	ARMC8	Armadillo repeat-containing protein 8;Isoform 2 of Armadillo repeat-containing protein 8;Isoform 3 of Armadillo repeat-containing protein 8;Isoform 7 of Armadillo repeat-containing protein 8;Isoform 8 of Armadillo repeat-containing protein 8	Q8IUR7;Q8IUR7-2;Q8IUR7-3;Q8IUR7-7;Q8IUR7-8	ARMC8_HUMAN	#N/A	#N/A	0.0443581	0.690299	-0.125979	0.628027	0.0566582	0.689523
210	ARMCX3	Armadillo repeat-containing X-linked protein 3	Q9UH62	ARMX3_HUMAN	#N/A	#N/A	#N/A	#N/A	#N/A	#N/A	#N/A	#N/A
211	ARPC1A	Actin-related protein 2/3 complex subunit 1A	Q92747	ARC1A_HUMAN	1.75339	0.0130921	-0.038816	0.724598	-0.00156983	0.732723	0.494906	0.0807682
212	ARPC1B	Actin-related protein 2/3 complex subunit 1B	O15143	ARC1B_HUMAN	#N/A	#N/A	0.0640637	0.678079	0.12099	0.628836	0.592929	0.0724306
213	ARPC2	Actin-related protein 2/3 complex subunit 2	O15144	ARPC2_HUMAN	0.367953	0.323748	-0.0131685	0.738943	0.101846	0.599486	0.212535	0.0553383
214	ARPC3	Actin-related protein 2/3 complex subunit 3	O15145	ARPC3_HUMAN	0.474584	0.284995	-0.0575995	0.719543	0.0321211	0.742514	0.16696	0.439493
215	ARPC4	Actin-related protein 2/3 complex subunit 4;Isoform 3 of Actin-related protein 2/3 complex subunit 4	P59998;P59998-3	ARPC4_HUMAN	0.829099	0.00081206	0.0376339	0.73343	0.0865279	0.633714	0.499983	2.99163e-05
216	ARPC5	Actin-related protein 2/3 complex subunit 5;Isoform 2 of Actin-related protein 2/3 complex subunit 5	O15511;O15511-2	ARPC5_HUMAN	0.642397	0.319118	0.0531088	0.685945	0.077572	0.668886	0.223797	0.557127
217	ARPC5L	Actin-related protein 2/3 complex subunit 5-like protein	Q9BPX5	ARP5L_HUMAN	0.855994	0.273569	0.0212347	0.704307	0.0193444	0.704914	0.135237	0.647571
218	ARSA	Arylsulfatase A;Isoform 2 of Arylsulfatase A	P15289;P15289-2	ARSA_HUMAN	#N/A	#N/A	-0.118842	0.666617	-0.0758824	0.673057	0.13219	0.67551
219	ARSB	Arylsulfatase B	P15848	ARSB_HUMAN	#N/A	#N/A	-0.0608734	0.717447	-0.055293	0.721837	-0.114127	0.652553
220	ARVCF	Armadillo repeat protein deleted in velo-cardio-facial syndrome;Isoform Short of Armadillo repeat protein deleted in velo-cardio-facial syndrome	O00192;O00192-2	ARVC_HUMAN	1.56503	0.00274279	#N/A	#N/A	#N/A	#N/A	0.0448802	0.700934
221	ASAH1	Acid ceramidase;Isoform 2 of Acid ceramidase	Q13510;Q13510-2	ASAH1_HUMAN	1.45154	8.28628e-09	0.260588	0.457405	0.08957	0.73468	0.521634	0.0268862
222	ASCC2	Activating signal cointegrator 1 complex subunit 2;Isoform 3 of Activating signal cointegrator 1 complex subunit 2	Q9H1I8;Q9H1I8-3	ASCC2_HUMAN	#N/A	#N/A	-0.341076	0.451336	#N/A	#N/A	#N/A	#N/A
223	ASCC3	Activating signal cointegrator 1 complex subunit 3	Q8N3C0	ASCC3_HUMAN	0.244226	0.627368	-0.569797	0.244135	#N/A	#N/A	0.0666889	0.716299
224	ASMTL	N-acetylserotonin O-methyltransferase-like protein;Isoform 2 of N-acetylserotonin O-methyltransferase-like protein	O95671;O95671-2	ASML_HUMAN	#N/A	#N/A	#N/A	#N/A	#N/A	#N/A	#N/A	#N/A
225	ASNA1	ATPase ASNA1	O43681	ASNA_HUMAN	0.730171	0.00174126	0.0725686	0.672665	0.125345	0.526694	-0.0223407	0.740169
226	ASNS	Asparagine synthetase [glutamine-hydrolyzing];Isoform 2 of Asparagine synthetase [glutamine-hydrolyzing]	P08243;P08243-2	ASNS_HUMAN	-1.51528	0.0108763	-0.645043	0.000416147	-0.471719	0.00134738	0.547967	0.0370078
227	ASPH	Aspartyl/asparaginyl beta-hydroxylase;Isoform 10 of Aspartyl/asparaginyl beta-hydroxylase	Q12797;Q12797-10	ASPH_HUMAN	#N/A	#N/A	#N/A	#N/A	#N/A	#N/A	#N/A	#N/A
228	ASS1	Argininosuccinate synthase	P00966	ASSY_HUMAN	-0.299449	0.368773	0.11663	0.493627	0.264079	0.00884863	0.368248	0.000927842
229	ATAD3A	Isoform 2 of ATPase family AAA domain-containing protein 3A	Q9NVI7-2	ATD3A_HUMAN	-0.699086	3.29975e-05	0.0257418	0.750819	0.0211266	0.750681	-0.3633	0.00214675
230	ATG9A	Autophagy-related protein 9A;Isoform 2 of Autophagy-related protein 9A	Q7Z3C6;Q7Z3C6-2	ATG9A_HUMAN	1.53745	3.22145e-05	-0.290076	0.174153	-0.210149	0.540644	-0.653164	0.143322
231	ATIC	Bifunctional purine biosynthesis protein PURH	P31939	PUR9_HUMAN	-0.422358	0.517416	-0.0397639	0.734135	0.166575	0.248859	0.131136	0.58424
232	ATL1	Atlastin-1;Isoform 2 of Atlastin-1	Q8WXF7;Q8WXF7-2	ATLA1_HUMAN	#N/A	#N/A	#N/A	#N/A	#N/A	#N/A	#N/A	#N/A
233	ATL2	Atlastin-2;Isoform 3 of Atlastin-2;Isoform 5 of Atlastin-2	Q8NHH9;Q8NHH9-3;Q8NHH9-5	ATLA2_HUMAN	#N/A	#N/A	#N/A	#N/A	#N/A	#N/A	#N/A	#N/A
234	ATL3	Atlastin-3	Q6DD88	ATLA3_HUMAN	0.46599	0.499415	-0.0541391	0.722234	-0.0198481	0.703857	0.114272	0.67152
235	ATP13A1	Manganese-transporting ATPase 13A1;Isoform B of Manganese-transporting ATPase 13A1	Q9HD20;Q9HD20-2	AT131_HUMAN	-0.325783	0.502707	-0.132601	0.514642	-0.0802325	0.671837	0.0605207	0.742392
236	ATP1A1	Sodium/potassium-transporting ATPase subunit alpha-1;Isoform 3 of Sodium/potassium-transporting ATPase subunit alpha-1;Isoform 4 of Sodium/potassium-transporting ATPase subunit alpha-1	P05023;P05023-3;P05023-4	AT1A1_HUMAN	0.654813	1.24837e-10	-0.573355	1.8044e-12	-0.616912	1.36735e-13	-0.241237	0.0190133
237	ATP1B1	Sodium/potassium-transporting ATPase subunit beta-1;Isoform 2 of Sodium/potassium-transporting ATPase subunit beta-1	P05026;P05026-2	AT1B1_HUMAN	#N/A	#N/A	#N/A	#N/A	#N/A	#N/A	#N/A	#N/A
238	ATP2A2	Sarcoplasmic/endoplasmic reticulum calcium ATPase 2	P16615	AT2A2_HUMAN	0.268916	0.557979	-0.0463004	0.745778	0.0110209	0.751095	-0.245478	0.340132
239	ATP2B1	Plasma membrane calcium-transporting ATPase 1;Isoform A of Plasma membrane calcium-transporting ATPase 1;Isoform B of Plasma membrane calcium-transporting ATPase 1;Isoform C of Plasma membrane calcium-transporting ATPase 1;Isoform E of Plasma membrane calcium-transporting ATPase 1;Isoform K of Plasma membrane calcium-transporting ATPase 1	P20020;P20020-2;P20020-3;P20020-4;P20020-5;P20020-6	AT2B1_HUMAN	#N/A	#N/A	-0.270969	0.483192	-0.204541	0.566261	0.277934	0.517834
240	ATP2B4	Plasma membrane calcium-transporting ATPase 4;Isoform XA of Plasma membrane calcium-transporting ATPase 4;Isoform ZA of Plasma membrane calcium-transporting ATPase 4;Isoform XK of Plasma membrane calcium-transporting ATPase 4;Isoform ZK of Plasma membrane calcium-transporting ATPase 4;Isoform XB of Plasma membrane calcium-transporting ATPase 4;Isoform ZB of Plasma membrane calcium-transporting AT…	P23634;P23634-2;P23634-3;P23634-4;P23634-5;P23634-6;P23634-7;P23634-8	AT2B4_HUMAN	1.22054	4.54957e-05	-0.255043	0.191419	-0.270056	0.126291	0.236923	0.365405
241	ATP5A1	ATP synthase subunit alpha, mitochondrial	P25705	ATPA_HUMAN	-0.242057	0.0507119	0.0876935	0.447615	0.0899897	0.477633	-0.189124	0.0386744
242	ATP5B	ATP synthase subunit beta, mitochondrial	P06576	ATPB_HUMAN	-0.466173	6.77613e-05	0.243401	1.34831e-07	0.206241	5.54809e-05	-0.296761	0.000892
243	ATP5C1	ATP synthase subunit gamma, mitochondrial;Isoform Heart of ATP synthase subunit gamma, mitochondrial	P36542;P36542-2	ATPG_HUMAN	-0.348077	0.167417	0.167544	0.0269639	0.171228	0.123624	-0.305584	2.96136e-08
244	ATP5D	ATP synthase subunit delta, mitochondrial	P30049	ATPD_HUMAN	-0.324537	0.624706	0.409829	0.300745	-0.0526928	0.723055	-0.271802	0.611812
245	ATP5E;ATP5EP2	ATP synthase subunit epsilon, mitochondrial;ATP synthase subunit epsilon-like protein, mitochondrial	P56381;Q5VTU8	ATP5E_HUMAN;AT5EL_HUMAN	-0.271292	0.617725	0.22017	0.509002	0.0866514	0.662112	-0.218914	0.553689
246	ATP5F1	ATP synthase F(0) complex subunit B1, mitochondrial	P24539	AT5F1_HUMAN	#N/A	#N/A	#N/A	#N/A	#N/A	#N/A	#N/A	#N/A
247	ATP5H	ATP synthase subunit d, mitochondrial;Isoform 2 of ATP synthase subunit d, mitochondrial	O75947;O75947-2	ATP5H_HUMAN	0.00463691	0.74084	-0.0625197	0.741999	0.120078	0.625837	-0.222457	0.144181
248	ATP5I	ATP synthase subunit e, mitochondrial	P56385	ATP5I_HUMAN	0.0605837	0.69755	0.309707	0.385201	0.121358	0.636203	-0.0785304	0.682505
249	ATP5J	ATP synthase-coupling factor 6, mitochondrial;Isoform 2 of ATP synthase-coupling factor 6, mitochondrial	P18859;P18859-2	ATP5J_HUMAN	0.0915252	0.719947	0.289415	0.0461097	0.188526	0.358301	-0.120654	0.64324
250	ATP5J2	ATP synthase subunit f, mitochondrial;Isoform 2 of ATP synthase subunit f, mitochondrial;Isoform 3 of ATP synthase subunit f, mitochondrial;Isoform 4 of ATP synthase subunit f, mitochondrial	P56134;P56134-2;P56134-3;P56134-4	ATPK_HUMAN	-0.371401	0.556129	0.127075	0.621326	0.0984751	0.690616	-0.267587	0.453442
251	ATP5L	ATP synthase subunit g, mitochondrial	O75964	ATP5L_HUMAN	-0.0112586	0.731508	0.0999749	0.639184	0.13669	0.54792	-0.186973	0.400828
252	ATP5O	ATP synthase subunit O, mitochondrial	P48047	ATPO_HUMAN	-0.136853	0.647662	0.275356	2.45702e-07	0.164647	0.0737906	-0.282169	6.40889e-05
253	ATP5S	ATP synthase subunit s, mitochondrial	Q99766	ATP5S_HUMAN	0.33424	0.579849	0.159935	0.634205	0.140336	0.643752	0.00173734	0.711039
254	ATP6V0A1	V-type proton ATPase 116 kDa subunit a isoform 1;Isoform 2 of V-type proton ATPase 116 kDa subunit a isoform 1;Isoform 3 of V-type proton ATPase 116 kDa subunit a isoform 1	Q93050;Q93050-1;Q93050-3	VPP1_HUMAN	0.719639	0.24633	-0.0886571	0.664318	-0.218701	0.386228	0.0297309	0.726041
255	ATP6V0A4	V-type proton ATPase 116 kDa subunit a isoform 4	Q9HBG4	VPP4_HUMAN	0.278769	0.613512	-0.466699	0.123956	-0.659409	0.0335195	0.104462	0.677316
256	ATP6V0D1	V-type proton ATPase subunit d 1	P61421	VA0D1_HUMAN	#N/A	#N/A	-0.506378	0.131001	-0.839623	0.146768	0.0901289	0.671758
257	ATP6V1A	V-type proton ATPase catalytic subunit A;Isoform 2 of V-type proton ATPase catalytic subunit A	P38606;P38606-2	VATA_HUMAN	0.828926	1.00529e-06	0.0654193	0.74195	-0.0196031	0.747251	0.254212	0.11464
258	ATP6V1B2	V-type proton ATPase subunit B, brain isoform	P21281	VATB2_HUMAN	0.760831	0.248185	0.201043	0.452496	0.0482727	0.74126	0.366303	0.271618
259	ATP6V1C1	V-type proton ATPase subunit C 1	P21283	VATC1_HUMAN	0.870172	0.190176	-0.0243245	0.70318	0.0875855	0.669368	0.258382	0.564201
260	ATP6V1D	V-type proton ATPase subunit D	Q9Y5K8	VATD_HUMAN	#N/A	#N/A	#N/A	#N/A	#N/A	#N/A	0.296527	0.530693
261	ATP6V1E1	V-type proton ATPase subunit E 1;Isoform 2 of V-type proton ATPase subunit E 1	P36543;P36543-2	VATE1_HUMAN	#N/A	#N/A	#N/A	#N/A	#N/A	#N/A	#N/A	#N/A
262	ATP6V1F	V-type proton ATPase subunit F;Isoform 2 of V-type proton ATPase subunit F	Q16864;Q16864-2	VATF_HUMAN	#N/A	#N/A	#N/A	#N/A	#N/A	#N/A	#N/A	#N/A
263	ATP6V1G1	V-type proton ATPase subunit G 1	O75348	VATG1_HUMAN	#N/A	#N/A	0.0168042	0.704882	-0.0656414	0.679931	#N/A	#N/A
264	ATP6V1H	V-type proton ATPase subunit H;Isoform 2 of V-type proton ATPase subunit H	Q9UI12;Q9UI12-2	VATH_HUMAN	0.917233	0.119197	-0.382714	0.307087	-0.41497	0.253731	0.109562	0.664235
265	ATXN10	Ataxin-10	Q9UBB4	ATX10_HUMAN	-0.0755367	0.696168	-1.05093	3.25735e-06	-0.849208	1.14795e-07	0.136219	0.620643
266	ATXN2	Ataxin-2;Isoform 2 of Ataxin-2;Isoform 4 of Ataxin-2;Isoform 5 of Ataxin-2	Q99700;Q99700-2;Q99700-4;Q99700-5	ATX2_HUMAN	#N/A	#N/A	#N/A	#N/A	-0.173333	0.602047	#N/A	#N/A
267	ATXN2L	Ataxin-2-like protein	Q8WWM7	ATX2L_HUMAN	#N/A	#N/A	-0.121067	0.659708	-0.146394	0.607074	#N/A	#N/A
268	AUP1	Ancient ubiquitous protein 1;Isoform Short of Ancient ubiquitous protein 1	Q9Y679;Q9Y679-2	AUP1_HUMAN	#N/A	#N/A	-0.154641	0.59784	-0.0100853	0.707509	-0.175803	0.598489
269	B3GAT3	Galactosylgalactosylxylosylprotein 3-beta-glucuronosyltransferase 3;Isoform 2 of Galactosylgalactosylxylosylprotein 3-beta-glucuronosyltransferase 3	O94766;O94766-2	B3GA3_HUMAN	#N/A	#N/A	#N/A	#N/A	#N/A	#N/A	#N/A	#N/A
270	B4GALT1	Beta-1,4-galactosyltransferase 1;Isoform Short of Beta-1,4-galactosyltransferase 1	P15291;P15291-2	B4GT1_HUMAN	-0.860337	0.217661	-0.430298	0.245149	-0.697864	0.056691	1.86754	0.00031261
271	B4GALT7	Beta-1,4-galactosyltransferase 7	Q9UBV7	B4GT7_HUMAN	0.115616	0.686198	-0.622054	0.129985	-0.658893	0.0885687	0.017652	0.707195
272	BABAM2	BRISC and BRCA1-A complex member 2;Isoform 1 of BRISC and BRCA1-A complex member 2;Isoform 3 of BRISC and BRCA1-A complex member 2;Isoform 4 of BRISC and BRCA1-A complex member 2	Q9NXR7;Q9NXR7-1;Q9NXR7-3;Q9NXR7-4	BABA2_HUMAN	#N/A	#N/A	-0.132542	0.658001	0.0295885	0.700507	0.0234347	0.70405
273	BAG2	BAG family molecular chaperone regulator 2	O95816	BAG2_HUMAN	#N/A	#N/A	0.0557307	0.717974	-0.0212131	0.728205	-0.567344	0.136125
274	BAG3	BAG family molecular chaperone regulator 3	O95817	BAG3_HUMAN	1.98577	0.00688034	-0.160475	0.657829	#N/A	#N/A	0.0304251	0.704595
275	BAG6	Large proline-rich protein BAG6;Isoform 2 of Large proline-rich protein BAG6;Isoform 3 of Large proline-rich protein BAG6	P46379;P46379-2;P46379-3	BAG6_HUMAN	-0.00602765	0.710456	-0.320323	0.0500282	-0.311918	0.069343	-0.0680328	0.714426
276	BAIAP2	Brain-specific angiogenesis inhibitor 1-associated protein 2;Isoform 2 of Brain-specific angiogenesis inhibitor 1-associated protein 2;Isoform 3 of Brain-specific angiogenesis inhibitor 1-associated protein 2;Isoform 4 of Brain-specific angiogenesis inhibitor 1-associated protein 2;Isoform 5 of Brain-specific angiogenesis inhibitor 1-associated protein 2;Isoform 6 of Brain-specific angiogenesis i…	Q9UQB8;Q9UQB8-2;Q9UQB8-3;Q9UQB8-4;Q9UQB8-5;Q9UQB8-6	BAIP2_HUMAN	#N/A	#N/A	#N/A	#N/A	#N/A	#N/A	#N/A	#N/A
277	BANF1	Barrier-to-autointegration factor	O75531	BAF_HUMAN	0.0500452	0.727442	-0.0615501	0.726592	0.149095	0.560375	0.106661	0.664276
278	BAP18	Chromatin complexes subunit BAP18;Isoform 2 of Chromatin complexes subunit BAP18;Isoform 3 of Chromatin complexes subunit BAP18	Q8IXM2;Q8IXM2-2;Q8IXM2-3	BAP18_HUMAN	#N/A	#N/A	#N/A	#N/A	#N/A	#N/A	#N/A	#N/A
279	BAX	Apoptosis regulator BAX;Isoform Beta of Apoptosis regulator BAX;Isoform Epsilon of Apoptosis regulator BAX;Isoform Sigma of Apoptosis regulator BAX	Q07812;Q07812-2;Q07812-5;Q07812-8	BAX_HUMAN	#N/A	#N/A	0.271724	0.47773	0.474482	0.182521	0.26301	0.570123
280	BAZ1B	Tyrosine-protein kinase BAZ1B;Isoform 2 of Tyrosine-protein kinase BAZ1B	Q9UIG0;Q9UIG0-2	BAZ1B_HUMAN	#N/A	#N/A	#N/A	#N/A	-0.981703	0.00620684	-0.137643	0.657657
281	BCAP31	B-cell receptor-associated protein 31;Isoform 2 of B-cell receptor-associated protein 31	P51572;P51572-2	BAP31_HUMAN	-0.87418	0.185018	0.022476	0.704371	0.0970547	0.659112	-0.07395	0.684746
282	BCAT1	Branched-chain-amino-acid aminotransferase, cytosolic;Isoform 4 of Branched-chain-amino-acid aminotransferase, cytosolic;Isoform 5 of Branched-chain-amino-acid aminotransferase, cytosolic	P54687;P54687-4;P54687-5	BCAT1_HUMAN	#N/A	#N/A	0.0439495	0.692535	0.156473	0.594867	0.561706	0.138178
283	BCAT2	Branched-chain-amino-acid aminotransferase, mitochondrial	O15382	BCAT2_HUMAN	#N/A	#N/A	0.0181867	0.730363	0.0756167	0.673879	#N/A	#N/A
284	BCCIP	BRCA2 and CDKN1A-interacting protein;Isoform 2 of BRCA2 and CDKN1A-interacting protein;Isoform 3 of BRCA2 and CDKN1A-interacting protein;Isoform 4 of BRCA2 and CDKN1A-interacting protein	Q9P287;Q9P287-2;Q9P287-3;Q9P287-4	BCCIP_HUMAN	#N/A	#N/A	-0.261139	0.517917	-0.141318	0.637604	-0.702977	0.160536
285	BCKDHA	2-oxoisovalerate dehydrogenase subunit alpha, mitochondrial;Isoform 2 of 2-oxoisovalerate dehydrogenase subunit alpha, mitochondrial	P12694;P12694-2	ODBA_HUMAN	#N/A	#N/A	0.143514	0.670806	-0.0465523	0.701654	-0.0267195	0.706502
286	BCKDHB	2-oxoisovalerate dehydrogenase subunit beta, mitochondrial	P21953	ODBB_HUMAN	#N/A	#N/A	0.0218721	0.703051	-0.0699369	0.674852	-0.0430917	0.694534
287	BCL2L13	Bcl-2-like protein 13	Q9BXK5	B2L13_HUMAN	#N/A	#N/A	#N/A	#N/A	0.289446	0.125621	-0.0168154	0.707037
288	BCLAF1	Bcl-2-associated transcription factor 1;Isoform 2 of Bcl-2-associated transcription factor 1	Q9NYF8;Q9NYF8-2	BCLF1_HUMAN	#N/A	#N/A	-0.142775	0.605886	-0.0474998	0.722942	-0.248047	0.407916
289	BCS1L	Mitochondrial chaperone BCS1	Q9Y276	BCS1_HUMAN	#N/A	#N/A	#N/A	#N/A	#N/A	#N/A	#N/A	#N/A
290	BDH1	D-beta-hydroxybutyrate dehydrogenase, mitochondrial	Q02338	BDH_HUMAN	-1.27564	0.0278242	0.0813294	0.677736	0.00746517	0.709625	-0.657762	0.276644
291	BDH2	3-hydroxybutyrate dehydrogenase type 2	Q9BUT1	BDH2_HUMAN	2.3793	1.4536e-07	0.178889	0.597071	-0.0384127	0.72546	0.855064	0.00121766
292	BICD2	Protein bicaudal D homolog 2;Isoform 2 of Protein bicaudal D homolog 2	Q8TD16;Q8TD16-2	BICD2_HUMAN	#N/A	#N/A	#N/A	#N/A	#N/A	#N/A	#N/A	#N/A
293	BIRC6	Baculoviral IAP repeat-containing protein 6	Q9NR09	BIRC6_HUMAN	#N/A	#N/A	#N/A	#N/A	-0.500553	0.443633	-0.075158	0.68339
294	BLVRA	Biliverdin reductase A	P53004	BIEA_HUMAN	#N/A	#N/A	0.188897	0.576089	0.409999	0.0285389	0.409776	0.0705451
295	BLVRB	Flavin reductase (NADPH)	P30043	BLVRB_HUMAN	1.17254	0.0503693	0.128438	0.640467	0.490775	0.104183	#N/A	#N/A
296	BOLA2	BolA-like protein 2	Q9H3K6	BOLA2_HUMAN	#N/A	#N/A	0.0784918	0.67156	0.255493	0.48167	0.297669	0.494358
297	BOP1	Ribosome biogenesis protein BOP1	Q14137	BOP1_HUMAN	#N/A	#N/A	-0.608635	2.95862e-06	-0.626577	0.00126252	-0.635099	0.0233964
298	BPHL	Valacyclovir hydrolase;Isoform 2 of Valacyclovir hydrolase	Q86WA6;Q86WA6-2	BPHL_HUMAN	#N/A	#N/A	#N/A	#N/A	#N/A	#N/A	#N/A	#N/A
299	BPNT1	3'(2'),5'-bisphosphate nucleotidase 1;Isoform 4 of 3'(2'),5'-bisphosphate nucleotidase 1	O95861;O95861-4	BPNT1_HUMAN	#N/A	#N/A	#N/A	#N/A	#N/A	#N/A	#N/A	#N/A
300	BRAT1	BRCA1-associated ATM activator 1	Q6PJG6	BRAT1_HUMAN	#N/A	#N/A	-0.86957	3.64347e-06	-0.812148	0.000109432	-0.379215	0.0902231
301	BRD1	Bromodomain-containing protein 1;Isoform 2 of Bromodomain-containing protein 1	O95696;O95696-2	BRD1_HUMAN	-0.501194	0.443525	#N/A	#N/A	-1.07425	0.000367865	-0.293673	0.554049
302	BRIX1	Ribosome biogenesis protein BRX1 homolog	Q8TDN6	BRX1_HUMAN	#N/A	#N/A	-0.414679	0.27906	-0.501704	0.0383744	-0.234917	0.629088
303	BRK1	Protein BRICK1;Isoform 2 of Protein BRICK1	Q8WUW1;Q8WUW1-2	BRK1_HUMAN	#N/A	#N/A	-0.146252	0.626553	-0.11673	0.64798	#N/A	#N/A
304	BSG	Basigin;Isoform 2 of Basigin	P35613;P35613-2	BASI_HUMAN	0.631169	0.0851471	-0.158591	0.635328	-0.182793	0.574645	0.0517504	0.741458
305	BST2	Bone marrow stromal antigen 2;Isoform 2 of Bone marrow stromal antigen 2	Q10589;Q10589-2	BST2_HUMAN	#N/A	#N/A	#N/A	#N/A	#N/A	#N/A	#N/A	#N/A
306	BTAF1	TATA-binding protein-associated factor 172	O14981	BTAF1_HUMAN	#N/A	#N/A	-0.49726	0.115612	-0.449112	0.254235	-0.0494624	0.692223
307	BTF3	Transcription factor BTF3	P20290	BTF3_HUMAN	#N/A	#N/A	#N/A	#N/A	#N/A	#N/A	#N/A	#N/A
308	BTF3L4	Transcription factor BTF3 homolog 4;Isoform 2 of Transcription factor BTF3 homolog 4	Q96K17;Q96K17-2	BT3L4_HUMAN	0.328144	0.575892	#N/A	#N/A	#N/A	#N/A	#N/A	#N/A
309	BUB3	Mitotic checkpoint protein BUB3;Isoform 2 of Mitotic checkpoint protein BUB3	O43684;O43684-2	BUB3_HUMAN	-0.125054	0.681949	-0.271348	0.0605855	-0.349059	0.0128708	0.162808	0.496898
310	BUD23	Probable 18S rRNA (guanine-N(7))-methyltransferase;Isoform 3 of Probable 18S rRNA (guanine-N(7))-methyltransferase	O43709;O43709-3	BUD23_HUMAN	#N/A	#N/A	-0.780817	0.0229762	-0.946426	0.0049014	-0.301595	0.544197
311	BUD31	Protein BUD31 homolog;Isoform 2 of Protein BUD31 homolog	P41223;P41223-2	BUD31_HUMAN	#N/A	#N/A	-0.495475	0.0034132	-0.690539	3.46101e-05	-0.194128	0.578236
312	BYSL	Bystin	Q13895	BYST_HUMAN	-1.28735	0.0243319	-0.473138	0.0181091	-0.695047	0.000198929	-0.609153	0.000232378
313	BZW1	Basic leucine zipper and W2 domain-containing protein 1;Isoform 2 of Basic leucine zipper and W2 domain-containing protein 1;Isoform 3 of Basic leucine zipper and W2 domain-containing protein 1;Isoform 4 of Basic leucine zipper and W2 domain-containing protein 1	Q7L1Q6;Q7L1Q6-2;Q7L1Q6-3;Q7L1Q6-4	BZW1_HUMAN	-0.157149	0.70263	-0.0852982	0.675626	-0.192975	0.396108	0.245379	0.464168
314	BZW2	Basic leucine zipper and W2 domain-containing protein 2	Q9Y6E2	BZW2_HUMAN	-0.352703	0.578624	-0.122402	0.641506	-0.0546095	0.72078	-0.366788	0.290083
315	C11orf68	UPF0696 protein C11orf68;Isoform 2 of UPF0696 protein C11orf68;Isoform 3 of UPF0696 protein C11orf68	Q9H3H3;Q9H3H3-2;Q9H3H3-3	CK068_HUMAN	#N/A	#N/A	#N/A	#N/A	#N/A	#N/A	#N/A	#N/A
316	C12orf10	UPF0160 protein MYG1, mitochondrial	Q9HB07	MYG1_HUMAN	0.486414	0.472163	0.0749288	0.679781	0.175622	0.482717	0.187576	0.481288
317	C12orf43	Uncharacterized protein C12orf43	Q96C57	CL043_HUMAN	#N/A	#N/A	-0.723821	0.279221	-0.368924	0.519332	-0.830471	0.471867
318	C14orf159	D-glutamate cyclase, mitochondrial;Isoform 2 of D-glutamate cyclase, mitochondrial;Isoform 3 of D-glutamate cyclase, mitochondrial;Isoform 4 of D-glutamate cyclase, mitochondrial;Isoform 5 of D-glutamate cyclase, mitochondrial	Q7Z3D6;Q7Z3D6-2;Q7Z3D6-3;Q7Z3D6-4;Q7Z3D6-5	GLUCM_HUMAN	0.758316	0.237849	0.132984	0.634499	-0.205411	0.562191	#N/A	#N/A
319	C14orf166	UPF0568 protein C14orf166	Q9Y224	CN166_HUMAN	0.416909	0.209073	0.114034	0.643053	0.110699	0.55115	0.0927738	0.722178
320	C16orf58	RUS1 family protein C16orf58	Q96GQ5	RUS1_HUMAN	#N/A	#N/A	#N/A	#N/A	#N/A	#N/A	-0.148306	0.623413
321	C1orf123	UPF0587 protein C1orf123	Q9NWV4	CA123_HUMAN	0.848322	0.167063	0.0382516	0.69426	0.15929	0.593786	0.398659	0.410565
322	C1QBP	Complement component 1 Q subcomponent-binding protein, mitochondrial	Q07021	C1QBP_HUMAN	#N/A	#N/A	0.12175	0.626297	0.0703027	0.700178	-0.384824	0.133045
323	C21orf33	ES1 protein homolog, mitochondrial	P30042	ES1_HUMAN	-0.0808423	0.691141	0.305377	0.401568	0.206923	0.538655	-0.134985	0.634743
324	C2orf42	Uncharacterized protein C2orf42	Q9NWW7	CB042_HUMAN	#N/A	#N/A	0.104265	0.650057	#N/A	#N/A	-0.457189	0.327452
325	C7orf50	Uncharacterized protein C7orf50	Q9BRJ6	CG050_HUMAN	#N/A	#N/A	#N/A	#N/A	#N/A	#N/A	#N/A	#N/A
326	C9orf142	Protein PAXX	Q9BUH6	PAXX_HUMAN	#N/A	#N/A	0.0201338	0.704018	0.121907	0.638036	-0.422638	0.302453
327	CA2	Carbonic anhydrase 2	P00918	CAH2_HUMAN	3.54924	9.72e-06	0.229695	0.585559	0.400269	0.449534	1.08274	0.157724
328	CAB39	Calcium-binding protein 39	Q9Y376	CAB39_HUMAN	#N/A	#N/A	#N/A	#N/A	#N/A	#N/A	#N/A	#N/A
329	CAB39L	Calcium-binding protein 39-like	Q9H9S4	CB39L_HUMAN	1.19154	0.196906	-0.0438938	0.694294	-0.0377232	0.694705	0.436274	0.301987
330	CACYBP	Calcyclin-binding protein;Isoform 3 of Calcyclin-binding protein	Q9HB71;Q9HB71-3	CYBP_HUMAN	#N/A	#N/A	-0.332828	0.279543	-0.168504	0.610597	-0.302617	0.534471
331	CAD	CAD protein	P27708	PYR1_HUMAN	-0.375554	0.337241	-0.123751	0.430701	0.0485767	0.73844	-0.127801	0.522466
332	CADM1	Cell adhesion molecule 1;Isoform 2 of Cell adhesion molecule 1;Isoform 3 of Cell adhesion molecule 1;Isoform 4 of Cell adhesion molecule 1;Isoform 5 of Cell adhesion molecule 1	Q9BY67;Q9BY67-2;Q9BY67-3;Q9BY67-4;Q9BY67-5	CADM1_HUMAN	0.264133	0.624396	#N/A	#N/A	-0.445941	0.228763	0.171941	0.633517
333	CALD1	Caldesmon;Isoform 2 of Caldesmon;Isoform 3 of Caldesmon;Isoform 4 of Caldesmon;Isoform 5 of Caldesmon;Isoform 6 of Caldesmon	Q05682;Q05682-2;Q05682-3;Q05682-4;Q05682-5;Q05682-6	CALD1_HUMAN	-1.39383	1.45311e-12	0.148229	0.236485	0.289597	0.0011384	-0.416479	0.000646576
334	CALM1;CALM2;CALM3	Calmodulin-1;Calmodulin-2;Calmodulin-3	P0DP23;P0DP24;P0DP25	CALM1_HUMAN;CALM2_HUMAN;CALM3_HUMAN	0.344862	0.717271	0.445712	0.444606	0.375015	0.548584	0.304284	0.678269
335	CALR	Calreticulin	P27797	CALR_HUMAN	0.0563059	0.738566	0.229733	0.131682	0.328753	0.00102202	-0.0327001	0.741606
336	CALU	Calumenin;Isoform 3 of Calumenin	O43852;O43852-3	CALU_HUMAN	-0.104054	0.716033	0.185378	0.433062	0.0533436	0.724904	0.0211134	0.738692
337	CAMK2D	Calcium/calmodulin-dependent protein kinase type II subunit delta;Isoform Delta 10 of Calcium/calmodulin-dependent protein kinase type II subunit delta;Isoform Delta 11 of Calcium/calmodulin-dependent protein kinase type II subunit delta;Isoform Delta 9 of Calcium/calmodulin-dependent protein kinase type II subunit delta;Isoform Delta 6 of Calcium/calmodulin-dependent protein kinase type II subun…	Q13557;Q13557-10;Q13557-11;Q13557-6;Q13557-8	KCC2D_HUMAN	0.124365	0.733796	0.176811	0.563717	0.235701	0.260746	0.0961023	0.71986
338	CAND1	Cullin-associated NEDD8-dissociated protein 1	Q86VP6	CAND1_HUMAN	0.661304	1.24909e-08	0.00440276	0.751874	0.0669066	0.606453	0.192775	0.0103627
339	CANX	Calnexin;Isoform 2 of Calnexin	P27824;P27824-2	CALX_HUMAN	0.350102	0.255911	0.173984	0.232206	0.0852867	0.67632	0.170512	0.489575
340	CAP1	Adenylyl cyclase-associated protein 1	Q01518	CAP1_HUMAN	0.304536	0.406341	0.241242	0.00840905	0.329983	5.49289e-05	0.149806	0.301677
341	CAP2	Adenylyl cyclase-associated protein 2;Isoform 2 of Adenylyl cyclase-associated protein 2	P40123;P40123-2	CAP2_HUMAN	#N/A	#N/A	#N/A	#N/A	#N/A	#N/A	#N/A	#N/A
342	CAPN1	Calpain-1 catalytic subunit	P07384	CAN1_HUMAN	1.39589	3.21553e-13	0.169091	0.126961	0.192318	0.133901	0.227735	0.613676
343	CAPN2	Calpain-2 catalytic subunit	P17655	CAN2_HUMAN	0.841297	5.93994e-05	0.00765935	0.747535	-0.0164356	0.746778	0.246285	0.330834
344	CAPN5	Calpain-5	O15484	CAN5_HUMAN	#N/A	#N/A	#N/A	#N/A	#N/A	#N/A	#N/A	#N/A
345	CAPNS1	Calpain small subunit 1	P04632	CPNS1_HUMAN	0.838991	1.11826e-10	-0.0563801	0.737121	0.0848198	0.644448	0.0167684	0.748662
346	CAPRIN1	Caprin-1;Isoform 2 of Caprin-1	Q14444;Q14444-2	CAPR1_HUMAN	#N/A	#N/A	0.139213	0.643612	-0.308294	0.212063	-0.146992	0.611702
347	CAPS	Calcyphosin;Isoform 2 of Calcyphosin	Q13938;Q13938-3	CAYP1_HUMAN	#N/A	#N/A	#N/A	#N/A	#N/A	#N/A	#N/A	#N/A
348	CAPZA2	F-actin-capping protein subunit alpha-2	P47755	CAZA2_HUMAN	0.803817	0.0144812	0.0681463	0.703728	-0.0416575	0.724318	0.287966	0.257417
349	CAPZB	F-actin-capping protein subunit beta	P47756	CAPZB_HUMAN	0.574546	0.0532835	0.14145	0.524263	0.187463	0.391198	0.263673	0.336661
350	CARM1	Histone-arginine methyltransferase CARM1;Isoform 1 of Histone-arginine methyltransferase CARM1	Q86X55;Q86X55-1	CARM1_HUMAN	#N/A	#N/A	#N/A	#N/A	#N/A	#N/A	-0.191293	0.595942
351	CARMIL1	F-actin-uncapping protein LRRC16A;Isoform 2 of F-actin-uncapping protein LRRC16A	Q5VZK9;Q5VZK9-2	CARL1_HUMAN	#N/A	#N/A	#N/A	#N/A	#N/A	#N/A	#N/A	#N/A
352	CARS	Cysteine--tRNA ligase, cytoplasmic;Isoform 2 of Cysteine--tRNA ligase, cytoplasmic;Isoform 3 of Cysteine--tRNA ligase, cytoplasmic	P49589;P49589-2;P49589-3	SYCC_HUMAN	0.960912	4.36836e-08	0.0167457	0.748451	0.0691553	0.716653	0.38092	0.000270888
353	CARS2	Probable cysteine--tRNA ligase, mitochondrial	Q9HA77	SYCM_HUMAN	#N/A	#N/A	0.0579671	0.683427	0.0738661	0.674968	-0.552077	0.262899
354	CASK	Peripheral plasma membrane protein CASK;Isoform 2 of Peripheral plasma membrane protein CASK;Isoform 3 of Peripheral plasma membrane protein CASK;Isoform 4 of Peripheral plasma membrane protein CASK;Isoform 6 of Peripheral plasma membrane protein CASK	O14936;O14936-2;O14936-3;O14936-4;O14936-6	CSKP_HUMAN	#N/A	#N/A	0.0906745	0.660556	0.11544	0.641318	0.530728	0.156849
355	CASP3	Caspase-3	P42574	CASP3_HUMAN	1.26372	0.0156747	0.0546503	0.6858	0.228104	0.496989	0.585874	0.158772
356	CASP6	Caspase-6	P55212	CASP6_HUMAN	1.38071	0.0129592	0.226291	0.511068	0.377101	0.264552	0.0973466	0.701033
357	CAT	Catalase	P04040	CATA_HUMAN	1.26629	2.01806e-14	0.0346901	0.743076	-0.0321604	0.747488	-0.0739118	0.73947
358	CAV1	Caveolin-1	Q03135	CAV1_HUMAN	#N/A	#N/A	#N/A	#N/A	#N/A	#N/A	#N/A	#N/A
359	CAVIN1	Caveolae-associated protein 1	Q6NZI2	CAVN1_HUMAN	-0.438179	0.49554	-0.384737	0.00461482	-0.39566	0.0295051	-0.082417	0.72012
360	CBFB	Core-binding factor subunit beta;Isoform 2 of Core-binding factor subunit beta	Q13951;Q13951-2	PEBB_HUMAN	#N/A	#N/A	#N/A	#N/A	#N/A	#N/A	#N/A	#N/A
361	CBR1	Carbonyl reductase [NADPH] 1	P16152	CBR1_HUMAN	1.39772	0.00649761	0.113267	0.643984	0.359086	0.0960303	0.636277	0.0423596
362	CBX3	Chromobox protein homolog 3	Q13185	CBX3_HUMAN	#N/A	#N/A	0.060051	0.691526	-0.266964	0.590081	-0.162079	0.711466
363	CBX5	Chromobox protein homolog 5	P45973	CBX5_HUMAN	#N/A	#N/A	0.0910778	0.665143	0.0351455	0.723702	-0.248271	0.546661
364	CC2D1A	Coiled-coil and C2 domain-containing protein 1A;Isoform 2 of Coiled-coil and C2 domain-containing protein 1A	Q6P1N0;Q6P1N0-2	C2D1A_HUMAN	#N/A	#N/A	-0.442487	0.218532	-0.374739	0.390818	0.237272	0.626195
365	CCAR1	Cell division cycle and apoptosis regulator protein 1;Isoform 2 of Cell division cycle and apoptosis regulator protein 1	Q8IX12;Q8IX12-2	CCAR1_HUMAN	#N/A	#N/A	-0.174654	0.582976	-0.115777	0.644355	-0.143019	0.637892
366	CCAR2	Cell cycle and apoptosis regulator protein 2	Q8N163	CCAR2_HUMAN	-0.0779826	0.723505	0.0154892	0.74824	-0.0424838	0.723814	-0.161812	0.28802
367	CCDC124	Coiled-coil domain-containing protein 124	Q96CT7	CC124_HUMAN	0.414409	0.527499	-0.0966686	0.717212	-0.103954	0.717652	0.0626494	0.713677
368	CCDC127	Coiled-coil domain-containing protein 127	Q96BQ5	CC127_HUMAN	#N/A	#N/A	#N/A	#N/A	#N/A	#N/A	#N/A	#N/A
369	CCDC47	Coiled-coil domain-containing protein 47	Q96A33	CCD47_HUMAN	0.32206	0.600771	-0.0616537	0.681018	-0.191045	0.568911	-0.394686	0.266534
370	CCDC51	Coiled-coil domain-containing protein 51	Q96ER9	CCD51_HUMAN	#N/A	#N/A	-0.001991	0.732644	0.0371111	0.724988	-0.363251	0.412718
371	CCDC58	Coiled-coil domain-containing protein 58	Q4VC31	CCD58_HUMAN	#N/A	#N/A	0.226715	0.103391	0.122006	0.551223	-0.237575	0.553905
372	CCDC6	Coiled-coil domain-containing protein 6	Q16204	CCDC6_HUMAN	#N/A	#N/A	#N/A	#N/A	#N/A	#N/A	#N/A	#N/A
373	CCDC86	Coiled-coil domain-containing protein 86;Isoform 2 of Coiled-coil domain-containing protein 86	Q9H6F5;Q9H6F5-2	CCD86_HUMAN	#N/A	#N/A	-0.255404	0.488272	-0.313083	0.392842	#N/A	#N/A
374	CCDC90B	Coiled-coil domain-containing protein 90B, mitochondrial;Isoform 2 of Coiled-coil domain-containing protein 90B, mitochondrial	Q9GZT6;Q9GZT6-2	CC90B_HUMAN	#N/A	#N/A	#N/A	#N/A	0.0872393	0.671243	#N/A	#N/A
375	CCNK	Cyclin-K;Isoform 3 of Cyclin-K;Isoform 2 of Cyclin-K;Isoform 4 of Cyclin-K	O75909;O75909-1;O75909-2;O75909-4	CCNK_HUMAN	#N/A	#N/A	#N/A	#N/A	-0.207586	0.560726	-0.370199	0.417686
376	CCT2	T-complex protein 1 subunit beta	P78371	TCPB_HUMAN	-0.661026	3.80028e-05	-0.168163	0.0322892	-0.0649362	0.667998	-0.266531	0.00574803
377	CCT3	T-complex protein 1 subunit gamma	P49368	TCPG_HUMAN	-0.682366	0.0082556	-0.131801	0.289924	0.0484134	0.730443	-0.315746	2.40613e-05
378	CCT4	T-complex protein 1 subunit delta	P50991	TCPD_HUMAN	-0.688737	0.000181263	-0.237172	0.0019064	-0.0237989	0.748872	-0.249081	0.00647076
379	CCT5	T-complex protein 1 subunit epsilon	P48643	TCPE_HUMAN	-0.867426	5.96348e-06	-0.0508629	0.726675	0.094243	0.509434	-0.366018	2.72571e-08
380	CCT6A	T-complex protein 1 subunit zeta	P40227	TCPZ_HUMAN	-0.388738	0.0890178	-0.100529	0.408882	-0.018189	0.750911	-0.309359	0.00342968
381	CCT7	T-complex protein 1 subunit eta	Q99832	TCPH_HUMAN	-0.447821	0.00762625	-0.216681	0.00121037	-0.087307	0.600421	-0.189517	0.247679
382	CCT8	T-complex protein 1 subunit theta	P50990	TCPQ_HUMAN	-0.627682	0.000285631	-0.0722587	0.583988	0.0370783	0.746564	-0.259824	0.00049122
383	CD109	CD109 antigen;Isoform 4 of CD109 antigen	Q6YHK3;Q6YHK3-4	CD109_HUMAN	#N/A	#N/A	#N/A	#N/A	#N/A	#N/A	-1.2888	0.00255129
384	CD151	CD151 antigen	P48509	CD151_HUMAN	-0.584882	0.0580661	-0.808112	2.11859e-06	-0.696336	1.68233e-05	-0.471752	0.399592
385	CD2AP	CD2-associated protein	Q9Y5K6	CD2AP_HUMAN	#N/A	#N/A	-0.0145985	0.728802	-0.0657638	0.683978	0.414962	0.0399888
386	CD320	CD320 antigen	Q9NPF0	CD320_HUMAN	#N/A	#N/A	#N/A	#N/A	#N/A	#N/A	#N/A	#N/A
387	CD44	CD44 antigen;Isoform 10 of CD44 antigen;Isoform 11 of CD44 antigen;Isoform 12 of CD44 antigen;Isoform 13 of CD44 antigen;Isoform 14 of CD44 antigen;Isoform 16 of CD44 antigen;Isoform 17 of CD44 antigen;Isoform 18 of CD44 antigen;Isoform 3 of CD44 antigen;Isoform 4 of CD44 antigen;Isoform 5 of CD44 antigen;Isoform 6 of CD44 antigen;Isoform 7 of CD44 antigen;Isoform 8 of CD44 antigen	P16070;P16070-10;P16070-11;P16070-12;P16070-13;P16070-14;P16070-16;P16070-17;P16070-18;P16070-3;P16070-4;P16070-5;P16070-6;P16070-7;P16070-8	CD44_HUMAN	0.668503	4.2012e-06	-0.0184258	0.751233	-0.217878	0.711771	0.282131	0.584492
388	CD47	Leukocyte surface antigen CD47;Isoform OA3-293 of Leukocyte surface antigen CD47;Isoform OA3-305 of Leukocyte surface antigen CD47;Isoform OA3-312 of Leukocyte surface antigen CD47	Q08722;Q08722-2;Q08722-3;Q08722-4	CD47_HUMAN	1.05199	0.000823285	0.145643	0.625066	0.0948298	0.715469	1.2786	3.05048e-09
389	CD59	CD59 glycoprotein	P13987	CD59_HUMAN	0.558637	0.422237	-0.484174	0.000329324	-0.41225	0.00304591	0.0347211	0.73597
390	CD74	HLA class II histocompatibility antigen gamma chain;Isoform 2 of HLA class II histocompatibility antigen gamma chain	P04233;P04233-2	HG2A_HUMAN	#N/A	#N/A	#N/A	#N/A	#N/A	#N/A	#N/A	#N/A
391	CD81	CD81 antigen	P60033	CD81_HUMAN	#N/A	#N/A	-0.610412	0.0460002	#N/A	#N/A	0.314862	0.508137
392	CD99	CD99 antigen;Isoform 3 of CD99 antigen	P14209;P14209-3	CD99_HUMAN	1.90014	0.00301486	-0.438174	0.496084	-0.163456	0.660471	0.199774	0.654052
393	CDC37	Hsp90 co-chaperone Cdc37	Q16543	CDC37_HUMAN	#N/A	#N/A	-0.139421	0.6245	-0.074274	0.670647	0.177255	0.593063
394	CDC42	Cell division control protein 42 homolog	P60953	CDC42_HUMAN	1.7415	0.000699378	-0.765183	0.00204587	-0.333563	0.349108	0.169744	0.578171
395	CDC42BPB	Serine/threonine-protein kinase MRCK beta	Q9Y5S2	MRCKB_HUMAN	#N/A	#N/A	-0.0923218	0.667674	-0.00142267	0.73267	0.327077	0.159475
396	CDC42EP1	Cdc42 effector protein 1;Isoform 2 of Cdc42 effector protein 1	Q00587;Q00587-2	BORG5_HUMAN	0.698481	0.312146	0.0326126	0.699617	-0.135346	0.636929	-0.0951041	0.68438
397	CDC5L	Cell division cycle 5-like protein	Q99459	CDC5L_HUMAN	-0.246396	0.602855	-0.092182	0.651932	-0.100486	0.647525	-0.0601239	0.716859
398	CDC73	Parafibromin	Q6P1J9	CDC73_HUMAN	#N/A	#N/A	-0.658467	0.0548509	-0.783251	0.0160377	-0.318817	0.405002
399	CDH2	Cadherin-2;Isoform 2 of Cadherin-2	P19022;P19022-2	CADH2_HUMAN	0.860274	3.10533e-05	-0.275548	0.280669	-0.361046	0.0614683	0.204217	0.384944
400	CDIPT	CDP-diacylglycerol--inositol 3-phosphatidyltransferase;Isoform 3 of CDP-diacylglycerol--inositol 3-phosphatidyltransferase	O14735;O14735-3	CDIPT_HUMAN	#N/A	#N/A	#N/A	#N/A	#N/A	#N/A	#N/A	#N/A
401	CDK1	Cyclin-dependent kinase 1	P06493	CDK1_HUMAN	#N/A	#N/A	-1.35893	0.00059334	-1.02442	0.0112965	-0.913031	0.0638829
402	CDK11B;CDK11B;CDK11B;CDK11B;CDK11B;CDK11B;CDK11B;CDK11B;CDK11B;CDK11B;CDK11A;CDK11A;CDK11A;CDK11A;CDK11A	Cyclin-dependent kinase 11B;Isoform SV11 of Cyclin-dependent kinase 11B;Isoform 7 of Cyclin-dependent kinase 11B;Isoform SV1 of Cyclin-dependent kinase 11B;Isoform 2 of Cyclin-dependent kinase 11B;Isoform 3 of Cyclin-dependent kinase 11B;Isoform SV4 of Cyclin-dependent kinase 11B;Isoform SV5 of Cyclin-dependent kinase 11B;Isoform 8 of Cyclin-dependent kinase 11B;Isoform SV10 of Cyclin-dependent k…	P21127;P21127-10;P21127-12;P21127-2;P21127-3;P21127-4;P21127-5;P21127-6;P21127-8;P21127-9;Q9UQ88;Q9UQ88-10;Q9UQ88-2;Q9UQ88-3;Q9UQ88-4	CD11B_HUMAN;CD11B_HUMAN;CD11B_HUMAN;CD11B_HUMAN;CD11B_HUMAN;CD11B_HUMAN;CD11B_HUMAN;CD11B_HUMAN;CD11B_HUMAN;CD11B_HUMAN;CD11A_HUMAN;CD11A_HUMAN;CD11A_HUMAN;CD11A_HUMAN;CD11A_HUMAN	#N/A	#N/A	-0.250258	0.389167	-0.482218	0.162125	-0.129858	0.648025
403	CDK5	Cyclin-dependent-like kinase 5	Q00535	CDK5_HUMAN	1.07074	0.0926494	0.137487	0.581833	0.145018	0.591607	0.201747	0.608983
404	CDK5RAP3	CDK5 regulatory subunit-associated protein 3;Isoform 4 of CDK5 regulatory subunit-associated protein 3	Q96JB5;Q96JB5-4	CK5P3_HUMAN	-0.0795369	0.71934	-0.071874	0.681726	-0.110247	0.584429	-0.164831	0.502176
405	CDK7	Cyclin-dependent kinase 7	P50613	CDK7_HUMAN	#N/A	#N/A	#N/A	#N/A	-0.509827	0.203082	#N/A	#N/A
406	CDK9	Cyclin-dependent kinase 9;Isoform 2 of Cyclin-dependent kinase 9	P50750;P50750-2	CDK9_HUMAN	-0.431509	0.521891	#N/A	#N/A	#N/A	#N/A	-0.131113	0.655886
407	CDKN2A	Cyclin-dependent kinase inhibitor 2A;Isoform 2 of Cyclin-dependent kinase inhibitor 2A;Isoform 5 of Cyclin-dependent kinase inhibitor 2A	P42771;P42771-2;P42771-4	CDN2A_HUMAN	#N/A	#N/A	-0.272506	0.457198	-0.00526076	0.709903	0.81423	0.000874606
408	CDKN2AIP	CDKN2A-interacting protein	Q9NXV6	CARF_HUMAN	#N/A	#N/A	#N/A	#N/A	#N/A	#N/A	#N/A	#N/A
409	CDV3	Protein CDV3 homolog;Isoform 2 of Protein CDV3 homolog	Q9UKY7;Q9UKY7-2	CDV3_HUMAN	#N/A	#N/A	#N/A	#N/A	#N/A	#N/A	0.489427	0.233579
410	CEBPZ	CCAAT/enhancer-binding protein zeta	Q03701	CEBPZ_HUMAN	#N/A	#N/A	-0.651256	0.155449	-0.662631	0.164594	#N/A	#N/A
411	CELF1	CUGBP Elav-like family member 1;Isoform 2 of CUGBP Elav-like family member 1;Isoform 3 of CUGBP Elav-like family member 1;Isoform 4 of CUGBP Elav-like family member 1;Isoform 5 of CUGBP Elav-like family member 1;Isoform 6 of CUGBP Elav-like family member 1	Q92879;Q92879-2;Q92879-3;Q92879-4;Q92879-5;Q92879-6	CELF1_HUMAN	-0.0433582	0.70198	-0.136792	0.62823	-0.140311	0.620485	0.156197	0.628533
412	CEND1	Cell cycle exit and neuronal differentiation protein 1	Q8N111	CEND_HUMAN	#N/A	#N/A	#N/A	#N/A	#N/A	#N/A	#N/A	#N/A
413	CENPI	Centromere protein I;Isoform 2 of Centromere protein I	Q92674;Q92674-2	CENPI_HUMAN	-0.296787	0.594567	-0.175967	0.599721	-0.0697181	0.680269	-0.126921	0.655146
414	CENPV	Centromere protein V	Q7Z7K6	CENPV_HUMAN	#N/A	#N/A	0.271466	0.56776	0.29489	0.548511	0.0256791	0.705583
415	CEP104	Centrosomal protein of 104 kDa	O60308	CE104_HUMAN	#N/A	#N/A	-0.531361	0.142465	-0.379493	0.303383	#N/A	#N/A
416	CEP170	Centrosomal protein of 170 kDa;Isoform 2 of Centrosomal protein of 170 kDa;Isoform 3 of Centrosomal protein of 170 kDa	Q5SW79;Q5SW79-2;Q5SW79-3	CE170_HUMAN	#N/A	#N/A	-0.262193	0.520738	-0.206572	0.576546	-0.0734616	0.682911
417	CEPT1	Choline/ethanolaminephosphotransferase 1	Q9Y6K0	CEPT1_HUMAN	#N/A	#N/A	#N/A	#N/A	-0.204286	0.538116	-0.0391561	0.702436
418	CERS2	Ceramide synthase 2	Q96G23	CERS2_HUMAN	#N/A	#N/A	-0.414529	0.303073	#N/A	#N/A	-0.0977139	0.67678
419	CFL1	Cofilin-1	P23528	COF1_HUMAN	0.545164	0.0887182	-0.138844	0.716742	0.172472	0.544122	0.149944	0.65064
420	CHAMP1	Chromosome alignment-maintaining phosphoprotein 1	Q96JM3	CHAP1_HUMAN	#N/A	#N/A	-0.174854	0.571596	-0.224237	0.542011	-0.620531	0.174331
421	CHCHD2	Coiled-coil-helix-coiled-coil-helix domain-containing protein 2	Q9Y6H1	CHCH2_HUMAN	#N/A	#N/A	#N/A	#N/A	#N/A	#N/A	#N/A	#N/A
422	CHCHD3	MICOS complex subunit MIC19	Q9NX63	MIC19_HUMAN	-0.130362	0.67785	0.134215	0.632333	0.0608703	0.684417	-0.156576	0.626604
423	CHCHD6	MICOS complex subunit MIC25	Q9BRQ6	MIC25_HUMAN	#N/A	#N/A	#N/A	#N/A	#N/A	#N/A	#N/A	#N/A
424	CHD2	Chromodomain-helicase-DNA-binding protein 2;Isoform 2 of Chromodomain-helicase-DNA-binding protein 2	O14647;O14647-2	CHD2_HUMAN	#N/A	#N/A	#N/A	#N/A	#N/A	#N/A	#N/A	#N/A
425	CHD4	Chromodomain-helicase-DNA-binding protein 4;Isoform 2 of Chromodomain-helicase-DNA-binding protein 4	Q14839;Q14839-2	CHD4_HUMAN	-0.822825	0.00555052	-0.531633	3.6857e-09	-0.508966	2.43326e-08	-0.273679	0.218184
426	CHERP	Calcium homeostasis endoplasmic reticulum protein	Q8IWX8	CHERP_HUMAN	#N/A	#N/A	-0.171109	0.578818	-0.0796745	0.66625	-0.0871588	0.674269
427	CHID1	Chitinase domain-containing protein 1;Isoform 2 of Chitinase domain-containing protein 1;Isoform 3 of Chitinase domain-containing protein 1	Q9BWS9;Q9BWS9-2;Q9BWS9-3	CHID1_HUMAN	#N/A	#N/A	#N/A	#N/A	#N/A	#N/A	#N/A	#N/A
428	CHMP1A	Charged multivesicular body protein 1a	Q9HD42	CHM1A_HUMAN	0.511727	0.46142	-0.247492	0.47831	-0.247998	0.479466	#N/A	#N/A
429	CHMP2A	Charged multivesicular body protein 2a	O43633	CHM2A_HUMAN	1.01269	0.0958756	-0.0528741	0.693813	0.029729	0.701719	0.187217	0.616868
430	CHMP3	Charged multivesicular body protein 3;Isoform 3 of Charged multivesicular body protein 3	Q9Y3E7;Q9Y3E7-3	CHMP3_HUMAN	#N/A	#N/A	#N/A	#N/A	#N/A	#N/A	#N/A	#N/A
431	CHORDC1	Cysteine and histidine-rich domain-containing protein 1;Isoform 2 of Cysteine and histidine-rich domain-containing protein 1	Q9UHD1;Q9UHD1-2	CHRD1_HUMAN	#N/A	#N/A	#N/A	#N/A	#N/A	#N/A	#N/A	#N/A
432	CHP1	Calcineurin B homologous protein 1	Q99653	CHP1_HUMAN	0.983115	0.00251181	-0.425584	0.0974282	-0.704649	0.000868848	-0.26459	0.305701
433	CHTOP	Chromatin target of PRMT1 protein;Isoform 2 of Chromatin target of PRMT1 protein;Isoform 3 of Chromatin target of PRMT1 protein	Q9Y3Y2;Q9Y3Y2-3;Q9Y3Y2-4	CHTOP_HUMAN	-0.92575	0.0999311	-0.0933245	0.669408	-0.238181	0.496718	-0.322923	0.438944
434	CHUK	Inhibitor of nuclear factor kappa-B kinase subunit alpha	O15111	IKKA_HUMAN	#N/A	#N/A	-0.400524	0.317462	-0.299001	0.420843	#N/A	#N/A
435	CIRBP	Cold-inducible RNA-binding protein	Q14011	CIRBP_HUMAN	0.359294	0.568843	0.0141452	0.706375	0.0128374	0.707603	0.0506772	0.696878
436	CISD1	CDGSH iron-sulfur domain-containing protein 1	Q9NZ45	CISD1_HUMAN	#N/A	#N/A	0.205259	0.529819	0.395248	0.213641	-0.459303	0.249027
437	CKAP4	Cytoskeleton-associated protein 4	Q07065	CKAP4_HUMAN	-0.27821	0.321962	0.291422	2.04669e-06	0.172397	0.0333418	0.113553	0.511325
438	CKAP5	Cytoskeleton-associated protein 5;Isoform 2 of Cytoskeleton-associated protein 5;Isoform 3 of Cytoskeleton-associated protein 5	Q14008;Q14008-2;Q14008-3	CKAP5_HUMAN	0.235353	0.630643	-0.213811	0.568167	-0.291359	0.402798	-0.0581725	0.692916
439	CKB	Creatine kinase B-type	P12277	KCRB_HUMAN	1.42292	9.39989e-15	0.318281	0.00256446	0.384564	2.13162e-05	0.233607	0.491424
440	CKM	Creatine kinase M-type	P06732	KCRM_HUMAN	#N/A	#N/A	0.368882	0.275674	0.719666	0.0275097	#N/A	#N/A
441	CLASP1	CLIP-associating protein 1;Isoform 2 of CLIP-associating protein 1;Isoform 3 of CLIP-associating protein 1;Isoform 4 of CLIP-associating protein 1;Isoform 5 of CLIP-associating protein 1	Q7Z460;Q7Z460-2;Q7Z460-3;Q7Z460-4;Q7Z460-5	CLAP1_HUMAN	#N/A	#N/A	#N/A	#N/A	#N/A	#N/A	#N/A	#N/A
442	CLASP2	CLIP-associating protein 2;Isoform 3 of CLIP-associating protein 2	O75122;O75122-3	CLAP2_HUMAN	#N/A	#N/A	-0.335061	0.482242	-0.456188	0.344574	#N/A	#N/A
443	CLCC1	Chloride channel CLIC-like protein 1	Q96S66	CLCC1_HUMAN	#N/A	#N/A	#N/A	#N/A	#N/A	#N/A	#N/A	#N/A
444	CLCN7	H(+)/Cl(-) exchange transporter 7;Isoform 2 of H(+)/Cl(-) exchange transporter 7	P51798;P51798-2	CLCN7_HUMAN	0.0500182	0.725071	-0.0374934	0.695047	-0.0833817	0.690791	-0.11009	0.681503
445	CLIC1	Chloride intracellular channel protein 1	O00299	CLIC1_HUMAN	0.637464	3.22236e-07	0.0221662	0.744603	0.197912	0.0193201	0.372161	8.78031e-05
446	CLIC4	Chloride intracellular channel protein 4	Q9Y696	CLIC4_HUMAN	-0.150183	0.659623	-0.333131	0.224611	-0.145405	0.611647	0.621911	0.0114535
447	CLINT1	Clathrin interactor 1;Isoform 3 of Clathrin interactor 1	Q14677;Q14677-3	EPN4_HUMAN	#N/A	#N/A	#N/A	#N/A	#N/A	#N/A	#N/A	#N/A
448	CLIP1	CAP-Gly domain-containing linker protein 1;Isoform 2 of CAP-Gly domain-containing linker protein 1;Isoform 3 of CAP-Gly domain-containing linker protein 1	P30622;P30622-1;P30622-2	CLIP1_HUMAN	0.823439	0.507443	0.361109	0.430589	#N/A	#N/A	0.462141	0.46101
449	CLIP2	CAP-Gly domain-containing linker protein 2;Isoform 2 of CAP-Gly domain-containing linker protein 2	Q9UDT6;Q9UDT6-2	CLIP2_HUMAN	#N/A	#N/A	0.5119	0.128638	0.500466	0.14058	1.02286	0.0168934
450	CLN5	Ceroid-lipofuscinosis neuronal protein 5	O75503	CLN5_HUMAN	0.684217	0.219054	-0.118846	0.673567	-0.298154	0.470879	0.208285	0.637025
451	CLNS1A	Methylosome subunit pICln	P54105	ICLN_HUMAN	#N/A	#N/A	#N/A	#N/A	#N/A	#N/A	#N/A	#N/A
452	CLPP	ATP-dependent Clp protease proteolytic subunit, mitochondrial	Q16740	CLPP_HUMAN	-0.319507	0.580747	0.210544	0.535329	0.148958	0.616116	-0.366192	0.362552
453	CLPTM1	Cleft lip and palate transmembrane protein 1;Isoform 2 of Cleft lip and palate transmembrane protein 1;Isoform 3 of Cleft lip and palate transmembrane protein 1	O96005;O96005-3;O96005-4	CLPT1_HUMAN	0.609399	0.426498	-0.348599	0.412479	-0.581027	0.0971163	-0.156026	0.635669
454	CLPTM1L	Cleft lip and palate transmembrane protein 1-like protein;Isoform 2 of Cleft lip and palate transmembrane protein 1-like protein	Q96KA5;Q96KA5-2	CLP1L_HUMAN	#N/A	#N/A	-0.186859	0.562539	-0.245761	0.502619	-0.445997	0.336951
455	CLPX	ATP-dependent Clp protease ATP-binding subunit clpX-like, mitochondrial	O76031	CLPX_HUMAN	-0.569479	0.421425	-1.15073	0.000584892	-1.23766	0.00039279	-0.665769	0.080624
456	CLTA	Clathrin light chain A;Isoform Non-brain of Clathrin light chain A;Isoform 3 of Clathrin light chain A;Isoform 4 of Clathrin light chain A	P09496;P09496-2;P09496-3;P09496-4	CLCA_HUMAN	0.484148	0.47802	0.286658	0.602163	0.15707	0.624757	0.151623	0.671441
457	CLTB	Clathrin light chain B;Isoform Non-brain of Clathrin light chain B	P09497;P09497-2	CLCB_HUMAN	0.962953	0.000241103	0.13961	0.5254	-0.0841195	0.679442	#N/A	#N/A
458	CLTC	Clathrin heavy chain 1;Isoform 2 of Clathrin heavy chain 1	Q00610;Q00610-2	CLH1_HUMAN	0.666892	2.68589e-15	-0.169001	0.00156231	-0.170812	0.000320906	0.156397	0.0135911
459	CLU	Clusterin;Isoform 2 of Clusterin;Isoform 3 of Clusterin;Isoform 4 of Clusterin;Isoform 5 of Clusterin	P10909;P10909-2;P10909-3;P10909-4;P10909-5	CLUS_HUMAN	2.56683	2.77619e-05	#N/A	#N/A	#N/A	#N/A	#N/A	#N/A
460	CLUH	Clustered mitochondria protein homolog	O75153	CLU_HUMAN	#N/A	#N/A	-0.37443	0.0980539	-0.339104	0.333756	-0.338942	0.441133
461	CMAS	N-acylneuraminate cytidylyltransferase	Q8NFW8	NEUA_HUMAN	1.38111	0.00813406	-0.201095	0.606849	-0.22117	0.587677	0.27721	0.532196
462	CMPK1	UMP-CMP kinase	P30085	KCY_HUMAN	0.517141	0.501821	0.249338	0.201673	0.467746	0.000494944	0.332835	0.0101136
463	CMSS1	Protein CMSS1;Isoform 2 of Protein CMSS1	Q9BQ75;Q9BQ75-2	CMS1_HUMAN	#N/A	#N/A	-0.439839	0.411404	-0.457019	0.440806	-0.655911	0.211185
464	CNBP	Cellular nucleic acid-binding protein;Isoform 2 of Cellular nucleic acid-binding protein	P62633;P62633-2	CNBP_HUMAN	-0.934324	0.433286	-0.336676	0.715559	-0.0717188	0.742098	-0.0703199	0.742881
465	CNDP2	Cytosolic non-specific dipeptidase	Q96KP4	CNDP2_HUMAN	0.870171	6.2321e-05	0.194174	0.193014	0.239756	0.112528	0.638284	9.01567e-05
466	CNN1	Calponin-1	P51911	CNN1_HUMAN	#N/A	#N/A	0.302729	0.455847	0.509669	0.142123	#N/A	#N/A
467	CNN2	Calponin-2	Q99439	CNN2_HUMAN	-1.39622	0.0265762	0.220153	0.288814	0.326951	3.14378e-05	-0.405942	0.0108395
468	CNN3	Calponin-3	Q15417	CNN3_HUMAN	-0.0157879	0.744796	0.335712	0.000521331	0.309754	7.75084e-05	-0.048175	0.740418
469	CNOT1	CCR4-NOT transcription complex subunit 1;Isoform 2 of CCR4-NOT transcription complex subunit 1	A5YKK6;A5YKK6-2	CNOT1_HUMAN	0.000644269	0.741186	-0.352345	0.0392779	-0.389422	0.224091	-0.0575296	0.734602
470	CNOT9	CCR4-NOT transcription complex subunit 9	Q92600	CNOT9_HUMAN	#N/A	#N/A	-0.230223	0.505611	-0.175736	0.570727	-0.0509891	0.723954
471	CNP	2',3'-cyclic-nucleotide 3'-phosphodiesterase;Isoform CNPI of 2',3'-cyclic-nucleotide 3'-phosphodiesterase	P09543;P09543-2	CN37_HUMAN	0.999667	8.28525e-14	0.0847597	0.57066	0.0177097	0.749826	0.447526	9.29462e-08
472	CNPY2	Protein canopy homolog 2	Q9Y2B0	CNPY2_HUMAN	-0.238008	0.667837	0.3664	0.0908272	0.139722	0.585684	0.073228	0.733874
473	CNTNAP1	Contactin-associated protein 1	P78357	CNTP1_HUMAN	#N/A	#N/A	0.330273	0.503237	#N/A	#N/A	0.843948	0.0593243
474	COA3	Cytochrome c oxidase assembly factor 3 homolog, mitochondrial	Q9Y2R0	COA3_HUMAN	#N/A	#N/A	#N/A	#N/A	-0.132057	0.624603	#N/A	#N/A
475	COA7	Cytochrome c oxidase assembly factor 7	Q96BR5	COA7_HUMAN	#N/A	#N/A	#N/A	#N/A	#N/A	#N/A	#N/A	#N/A
476	COASY	Bifunctional coenzyme A synthase;Isoform 2 of Bifunctional coenzyme A synthase	Q13057;Q13057-2	COASY_HUMAN	-0.0727951	0.726839	-0.240615	0.598253	-0.153782	0.682579	-0.185132	0.671124
477	COIL	Coilin	P38432	COIL_HUMAN	#N/A	#N/A	-0.632999	0.163713	-0.622646	0.197259	-0.310764	0.552386
478	COL11A1	Collagen alpha-1(XI) chain;Isoform B of Collagen alpha-1(XI) chain;Isoform C of Collagen alpha-1(XI) chain;Isoform 4 of Collagen alpha-1(XI) chain	P12107;P12107-2;P12107-3;P12107-4	COBA1_HUMAN	#N/A	#N/A	-2.0145	5.21687e-05	#N/A	#N/A	-1.42575	0.0312565
479	COL18A1	Collagen alpha-1(XVIII) chain;Isoform 2 of Collagen alpha-1(XVIII) chain;Isoform 3 of Collagen alpha-1(XVIII) chain	P39060;P39060-1;P39060-2	COIA1_HUMAN	#N/A	#N/A	#N/A	#N/A	#N/A	#N/A	0.824357	3.62987e-05
480	COL1A1	Collagen alpha-1(I) chain	P02452	CO1A1_HUMAN	1.16019	0.0441577	0.0365618	0.701229	-0.0455156	0.693607	0.140646	0.649877
481	COL2A1	Collagen alpha-1(II) chain;Isoform 1 of Collagen alpha-1(II) chain;Isoform 3 of Collagen alpha-1(II) chain	P02458;P02458-1;P02458-3	CO2A1_HUMAN	0.993278	0.359265	-0.185315	0.570258	-0.0534963	0.68449	0.0801103	0.67861
482	COL4A1	Collagen alpha-1(IV) chain;Isoform 2 of Collagen alpha-1(IV) chain	P02462;P02462-2	CO4A1_HUMAN	#N/A	#N/A	#N/A	#N/A	#N/A	#N/A	1.04314	0.0274316
483	COL4A2	Collagen alpha-2(IV) chain	P08572	CO4A2_HUMAN	#N/A	#N/A	#N/A	#N/A	#N/A	#N/A	#N/A	#N/A
484	COL4A3BP	Collagen type IV alpha-3-binding protein;Isoform 2 of Collagen type IV alpha-3-binding protein;Isoform 3 of Collagen type IV alpha-3-binding protein	Q9Y5P4;Q9Y5P4-2;Q9Y5P4-3	C43BP_HUMAN	1.6425	0.00792345	-0.33362	0.434961	-0.264248	0.470185	0.28722	0.547846
485	COL6A1	Collagen alpha-1(VI) chain	P12109	CO6A1_HUMAN	-0.456789	0.0624782	-1.54478	2.68616e-12	-1.33505	5.69855e-11	0.0489299	0.746231
486	COL6A2	Collagen alpha-2(VI) chain	P12110	CO6A2_HUMAN	-0.68185	0.299967	-1.97158	1.80469e-05	#N/A	#N/A	0.0586203	0.722829
487	COLGALT1	Procollagen galactosyltransferase 1	Q8NBJ5	GT251_HUMAN	-1.02949	0.21609	0.0633091	0.713737	0.0613922	0.714486	-0.115253	0.68778
488	COMMD2	COMM domain-containing protein 2;Isoform 2 of COMM domain-containing protein 2	Q86X83;Q86X83-2	COMD2_HUMAN	0.737494	0.261409	-0.125922	0.623309	-0.07809	0.668362	0.220586	0.584932
489	COMMD3	COMM domain-containing protein 3	Q9UBI1	COMD3_HUMAN	1.23552	0.0220783	-0.301931	0.264718	-0.276657	0.456783	0.176707	0.601004
490	COMMD8	COMM domain-containing protein 8	Q9NX08	COMD8_HUMAN	#N/A	#N/A	#N/A	#N/A	#N/A	#N/A	#N/A	#N/A
491	COMT	Catechol O-methyltransferase;Isoform Soluble of Catechol O-methyltransferase	P21964;P21964-2	COMT_HUMAN	0.886788	0.00120309	-0.08421	0.739119	0.0397167	0.745945	0.0769367	0.693779
492	COMTD1	Catechol O-methyltransferase domain-containing protein 1	Q86VU5	CMTD1_HUMAN	0.670476	0.350374	0.129852	0.652774	0.0189066	0.70571	-0.145081	0.667917
493	COPA	Coatomer subunit alpha;Isoform 2 of Coatomer subunit alpha	P53621;P53621-2	COPA_HUMAN	0.0641709	0.734421	-0.322892	0.00582237	-0.195621	0.000757096	0.130102	0.420144
494	COPB1	Coatomer subunit beta	P53618	COPB_HUMAN	#N/A	#N/A	-0.34112	0.557553	0.0405414	0.734887	0.160097	0.560305
495	COPB2	Coatomer subunit beta';Isoform 2 of Coatomer subunit beta'	P35606;P35606-2	COPB2_HUMAN	0.163618	0.660725	-0.30236	0.00296833	-0.248614	0.118053	0.220982	0.211536
496	COPE	Coatomer subunit epsilon;Isoform 3 of Coatomer subunit epsilon	O14579;O14579-3	COPE_HUMAN	#N/A	#N/A	#N/A	#N/A	#N/A	#N/A	#N/A	#N/A
497	COPG1	Coatomer subunit gamma-1	Q9Y678	COPG1_HUMAN	0.384868	0.561774	-0.0731646	0.677125	-0.0952476	0.674074	0.238606	0.413551
498	COPG2	Coatomer subunit gamma-2	Q9UBF2	COPG2_HUMAN	-0.0810734	0.695149	-0.28718	0.585997	-0.0945913	0.697181	0.0445533	0.725488
499	COPS2	COP9 signalosome complex subunit 2;Isoform 2 of COP9 signalosome complex subunit 2	P61201;P61201-2	CSN2_HUMAN	0.161549	0.666127	0.132247	0.534237	0.229881	0.356507	-0.0356032	0.698019
500	COPS3	COP9 signalosome complex subunit 3;Isoform 2 of COP9 signalosome complex subunit 3	Q9UNS2;Q9UNS2-2	CSN3_HUMAN	-0.0586501	0.699119	-0.104901	0.656319	-0.0595615	0.688173	-0.028213	0.702208
501	COPS4	COP9 signalosome complex subunit 4	Q9BT78	CSN4_HUMAN	0.550456	0.433398	0.131514	0.566534	0.196599	0.477537	-0.205104	0.604805
502	COPS5	COP9 signalosome complex subunit 5	Q92905	CSN5_HUMAN	0.789925	0.427298	0.112157	0.670448	0.115302	0.669969	0.143876	0.649112
503	COPS6	COP9 signalosome complex subunit 6	Q7L5N1	CSN6_HUMAN	0.286797	0.599662	0.0646624	0.679593	0.0559084	0.685183	0.0617451	0.687422
504	COPS8	COP9 signalosome complex subunit 8;Isoform 2 of COP9 signalosome complex subunit 8	Q99627;Q99627-2	CSN8_HUMAN	#N/A	#N/A	#N/A	#N/A	#N/A	#N/A	#N/A	#N/A
505	COQ5	2-methoxy-6-polyprenyl-1,4-benzoquinol methylase, mitochondrial	Q5HYK3	COQ5_HUMAN	#N/A	#N/A	#N/A	#N/A	#N/A	#N/A	#N/A	#N/A
506	COQ8A	Atypical kinase COQ8A, mitochondrial;Isoform 3 of Atypical kinase COQ8A, mitochondrial	Q8NI60;Q8NI60-3	COQ8A_HUMAN	0.171772	0.668523	-0.549023	0.214867	-0.502141	0.241763	-0.514398	0.368907
507	COQ9	Ubiquinone biosynthesis protein COQ9, mitochondrial	O75208	COQ9_HUMAN	-0.381419	0.573986	0.198409	0.541556	0.185463	0.57563	-0.370044	0.44015
508	CORO1B	Coronin-1B	Q9BR76	COR1B_HUMAN	0.845309	0.000346729	0.360697	0.0081948	0.332275	0.0229065	0.420296	0.0118128
509	CORO1C	Coronin-1C;Isoform 2 of Coronin-1C;Isoform 3 of Coronin-1C	Q9ULV4;Q9ULV4-2;Q9ULV4-3	COR1C_HUMAN	-0.478666	0.505524	0.0744526	0.715796	-0.0371917	0.745563	-0.309423	0.120177
510	CORO2B	Coronin-2B;Isoform 2 of Coronin-2B	Q9UQ03;Q9UQ03-2	COR2B_HUMAN	1.02696	0.0672311	-0.232751	0.544872	#N/A	#N/A	0.0912199	0.678307
511	CORO7	Isoform 3 of Coronin-7	P57737-3	CORO7_HUMAN	#N/A	#N/A	#N/A	#N/A	#N/A	#N/A	#N/A	#N/A
512	COTL1	Coactosin-like protein	Q14019	COTL1_HUMAN	0.0300846	0.740269	0.0525773	0.745683	0.396007	0.00151077	0.213925	0.487432
513	COX16	Cytochrome c oxidase assembly protein COX16 homolog, mitochondrial	Q9P0S2	COX16_HUMAN	#N/A	#N/A	#N/A	#N/A	#N/A	#N/A	#N/A	#N/A
514	COX4I1	Cytochrome c oxidase subunit 4 isoform 1, mitochondrial	P13073	COX41_HUMAN	-0.549987	0.0782148	0.227809	0.0641393	0.263618	0.0102193	-0.342262	0.0163536
515	COX5A	Cytochrome c oxidase subunit 5A, mitochondrial	P20674	COX5A_HUMAN	-0.210535	0.608255	0.309807	0.0221469	0.162333	0.371314	-0.223765	0.200084
516	COX5B	Cytochrome c oxidase subunit 5B, mitochondrial	P10606	COX5B_HUMAN	-0.174057	0.640987	0.277431	0.000795355	0.175213	0.291033	-0.147531	0.505173
517	COX6B1	Cytochrome c oxidase subunit 6B1	P14854	CX6B1_HUMAN	-0.0800234	0.691281	0.091221	0.669207	0.0377215	0.728232	-0.17992	0.376616
518	COX6C	Cytochrome c oxidase subunit 6C	P09669	COX6C_HUMAN	-0.58087	0.453338	-0.293762	0.334629	-0.135952	0.626706	-0.216794	0.687134
519	COX7A2	Cytochrome c oxidase subunit 7A2, mitochondrial	P14406	CX7A2_HUMAN	-0.265282	0.61115	0.127955	0.624448	0.127762	0.623101	-0.0698515	0.681837
520	COX7C	Cytochrome c oxidase subunit 7C, mitochondrial	P15954	COX7C_HUMAN	#N/A	#N/A	0.0959079	0.66543	0.160882	0.602394	-0.411076	0.460395
521	CPD	Carboxypeptidase D	O75976	CBPD_HUMAN	-0.282208	0.625888	-1.77891	1.62123e-06	-1.53448	2.15993e-05	-0.518483	0.0791983
522	CPNE1	Copine-1	Q99829	CPNE1_HUMAN	0.663178	1.56304e-05	-0.073244	0.602567	-0.0644586	0.675007	0.104415	0.650908
523	CPNE3	Copine-3	O75131	CPNE3_HUMAN	0.898257	2.31099e-06	-0.264888	0.066579	-0.171378	0.24278	-0.0321682	0.725404
524	CPOX	Oxygen-dependent coproporphyrinogen-III oxidase, mitochondrial	P36551	HEM6_HUMAN	-0.28728	0.530137	0.0278702	0.73615	-0.021932	0.73707	-0.238211	0.366081
525	CPQ	Carboxypeptidase Q	Q9Y646	CBPQ_HUMAN	1.84846	0.00543053	0.231767	0.568234	0.0506864	0.693882	0.457998	0.462542
526	CPSF1	Cleavage and polyadenylation specificity factor subunit 1	Q10570	CPSF1_HUMAN	-0.135056	0.67914	-0.232644	0.198849	-0.29998	0.00207893	-0.144915	0.538501
527	CPSF3	Cleavage and polyadenylation specificity factor subunit 3	Q9UKF6	CPSF3_HUMAN	-0.445836	0.499505	-0.392706	0.275351	-0.559501	0.0754375	-0.2467	0.470581
528	CPSF6	Cleavage and polyadenylation specificity factor subunit 6;Isoform 2 of Cleavage and polyadenylation specificity factor subunit 6;Isoform 3 of Cleavage and polyadenylation specificity factor subunit 6	Q16630;Q16630-2;Q16630-3	CPSF6_HUMAN	#N/A	#N/A	#N/A	#N/A	-0.0989028	0.662447	#N/A	#N/A
529	CPSF7	Cleavage and polyadenylation specificity factor subunit 7;Isoform 2 of Cleavage and polyadenylation specificity factor subunit 7;Isoform 3 of Cleavage and polyadenylation specificity factor subunit 7	Q8N684;Q8N684-2;Q8N684-3	CPSF7_HUMAN	-0.368343	0.545544	0.0687124	0.674619	#N/A	#N/A	0.0294402	0.700672
530	CPT1A	Carnitine O-palmitoyltransferase 1, liver isoform;Isoform 2 of Carnitine O-palmitoyltransferase 1, liver isoform	P50416;P50416-2	CPT1A_HUMAN	0.0401061	0.726729	-0.0251831	0.736099	-0.013881	0.738591	-0.311748	0.194075
531	CPT2	Carnitine O-palmitoyltransferase 2, mitochondrial	P23786	CPT2_HUMAN	0.190195	0.631788	0.1401	0.395857	0.144979	0.314888	-0.0538997	0.733116
532	CPVL	Probable serine carboxypeptidase CPVL	Q9H3G5	CPVL_HUMAN	0.664834	0.379368	0.222751	0.458439	0.142711	0.611316	0.113839	0.705678
533	CRAT	Carnitine O-acetyltransferase;Isoform 2 of Carnitine O-acetyltransferase	P43155;P43155-2	CACP_HUMAN	#N/A	#N/A	1.104	0.490223	0.886094	0.553833	0.205454	0.720838
534	CRELD1	Cysteine-rich with EGF-like domain protein 1	Q96HD1	CREL1_HUMAN	#N/A	#N/A	#N/A	#N/A	#N/A	#N/A	#N/A	#N/A
535	CRIP1	Cysteine-rich protein 1	P50238	CRIP1_HUMAN	#N/A	#N/A	#N/A	#N/A	#N/A	#N/A	#N/A	#N/A
536	CRIP2	Cysteine-rich protein 2	P52943	CRIP2_HUMAN	0.856282	0.208897	0.22918	0.49744	0.197305	0.607187	0.463256	0.465381
537	CRK	Adapter molecule crk	P46108	CRK_HUMAN	1.099	0.0357794	0.0499085	0.689027	0.126917	0.631341	0.552341	0.15214
538	CRKL	Crk-like protein	P46109	CRKL_HUMAN	#N/A	#N/A	#N/A	#N/A	#N/A	#N/A	#N/A	#N/A
539	CRMP1	Dihydropyrimidinase-related protein 1	Q14194	DPYL1_HUMAN	1.63349	1.38463e-09	0.241737	0.443417	0.24387	0.453233	0.771295	0.00336401
540	CRNKL1	Crooked neck-like protein 1;Isoform 2 of Crooked neck-like protein 1;Isoform 3 of Crooked neck-like protein 1	Q9BZJ0;Q9BZJ0-2;Q9BZJ0-3	CRNL1_HUMAN	#N/A	#N/A	-0.572078	0.140408	#N/A	#N/A	#N/A	#N/A
541	CRTAP	Cartilage-associated protein	O75718	CRTAP_HUMAN	-0.595326	0.250038	-0.0325291	0.724066	-0.145075	0.602913	-0.0719334	0.680756
542	CRYAB	Alpha-crystallin B chain	P02511	CRYAB_HUMAN	2.13947	5.47366e-16	0.232109	0.463356	0.417068	0.0139125	0.416602	0.380671
543	CRYBB3	Beta-crystallin B3	P26998	CRBB3_HUMAN	1.48297	0.003124	-0.191618	0.571129	-0.41144	0.449747	0.487025	0.324342
544	CRYZ	Quinone oxidoreductase	Q08257	QOR_HUMAN	1.29183	7.03584e-12	0.187122	0.367967	0.0724241	0.719514	0.0808558	0.726702
545	CRYZL1	Quinone oxidoreductase-like protein 1;Isoform 2 of Quinone oxidoreductase-like protein 1	O95825;O95825-2	QORL1_HUMAN	#N/A	#N/A	-0.294049	0.696675	-0.337344	0.69177	0.721762	0.605204
546	CS	Citrate synthase, mitochondrial	O75390	CISY_HUMAN	-0.0684609	0.727141	0.129085	0.37238	0.0800945	0.602279	-0.227606	0.0897701
547	CSDE1	Cold shock domain-containing protein E1;Isoform 2 of Cold shock domain-containing protein E1;Isoform 3 of Cold shock domain-containing protein E1;Isoform 4 of Cold shock domain-containing protein E1	O75534;O75534-2;O75534-3;O75534-4	CSDE1_HUMAN	0.0756756	0.693985	-0.573263	0.01859	-0.690328	0.00218148	0.195914	0.528301
548	CSE1L	Exportin-2;Isoform 3 of Exportin-2	P55060;P55060-3	XPO2_HUMAN	0.631895	0.718207	-0.143989	0.346421	0.594262	0.66674	-0.207567	0.472656
549	CSK	Tyrosine-protein kinase CSK	P41240	CSK_HUMAN	#N/A	#N/A	#N/A	#N/A	#N/A	#N/A	0.13134	0.671164
550	CSNK1A1	Casein kinase I isoform alpha;Isoform 3 of Casein kinase I isoform alpha	P48729;P48729-3	KC1A_HUMAN	#N/A	#N/A	-0.819329	0.0717558	-0.513456	0.248353	-0.0752823	0.690686
551	CSNK2A1;CSNK2A3	Casein kinase II subunit alpha;Casein kinase II subunit alpha 3	P68400;Q8NEV1	CSK21_HUMAN;CSK23_HUMAN	-0.222436	0.635523	-0.200985	0.55484	-0.351363	0.136981	-0.00593155	0.709995
552	CSNK2A2	Casein kinase II subunit alpha'	P19784	CSK22_HUMAN	0.109939	0.682468	-0.194609	0.555629	-0.141152	0.613294	-0.187954	0.596656
553	CSNK2B	Casein kinase II subunit beta	P67870	CSK2B_HUMAN	#N/A	#N/A	-0.501817	0.190354	#N/A	#N/A	-0.154561	0.619534
554	CSRP1	Cysteine and glycine-rich protein 1	P21291	CSRP1_HUMAN	#N/A	#N/A	0.13138	0.655277	0.428643	0.336081	-0.294563	0.597604
555	CSRP2	Cysteine and glycine-rich protein 2	Q16527	CSRP2_HUMAN	-0.23607	0.630443	0.13705	0.603488	0.345568	0.0739274	0.0904674	0.669689
556	CSTB	Cystatin-B	P04080	CYTB_HUMAN	1.52107	0.0235376	#N/A	#N/A	0.265849	0.572861	#N/A	#N/A
557	CSTF2	Cleavage stimulation factor subunit 2;Isoform 2 of Cleavage stimulation factor subunit 2	P33240;P33240-2	CSTF2_HUMAN	-0.150349	0.667472	-0.0847635	0.642539	-0.0995412	0.588975	-0.186461	0.318516
558	CSTF3	Cleavage stimulation factor subunit 3	Q12996	CSTF3_HUMAN	#N/A	#N/A	-0.010219	0.731349	-0.0618742	0.721609	0.283269	0.478793
559	CTBP1	C-terminal-binding protein 1;Isoform 2 of C-terminal-binding protein 1	Q13363;Q13363-2	CTBP1_HUMAN	-0.288121	0.582659	-0.0129137	0.73962	-0.0919653	0.714306	-0.198208	0.454072
560	CTBP2	C-terminal-binding protein 2;Isoform 2 of C-terminal-binding protein 2;Isoform 3 of C-terminal-binding protein 2	P56545;P56545-2;P56545-3	CTBP2_HUMAN	#N/A	#N/A	-0.213724	0.445361	-0.115054	0.636687	-0.0905268	0.676358
561	CTGF	Connective tissue growth factor;Isoform 2 of Connective tissue growth factor	P29279;P29279-2	CTGF_HUMAN	#N/A	#N/A	#N/A	#N/A	#N/A	#N/A	#N/A	#N/A
562	CTNNA1	Catenin alpha-1	P35221	CTNA1_HUMAN	0.718682	9.72293e-09	-0.259869	7.96014e-05	-0.292503	5.27205e-05	0.0307249	0.748311
563	CTNNB1	Catenin beta-1	P35222	CTNB1_HUMAN	0.872246	1.16037e-14	-0.261024	0.00816444	-0.207058	0.00225204	0.000214149	0.751966
564	CTNNBL1	Beta-catenin-like protein 1;Isoform 4 of Beta-catenin-like protein 1	Q8WYA6;Q8WYA6-4	CTBL1_HUMAN	-0.357263	0.600887	-0.109333	0.635863	-0.15648	0.558333	-0.080034	0.688814
565	CTNND1	Catenin delta-1;Isoform 2AB of Catenin delta-1;Isoform 2AC of Catenin delta-1;Isoform 2A of Catenin delta-1;Isoform 1AB of Catenin delta-1;Isoform 1AC of Catenin delta-1;Isoform 1A of Catenin delta-1;Isoform 2ABC of Catenin delta-1	O60716;O60716-10;O60716-11;O60716-13;O60716-2;O60716-3;O60716-5;O60716-9	CTND1_HUMAN	0.732432	7.24369e-07	-0.0225138	0.74585	-0.0827459	0.654753	-0.0155343	0.748498
566	CTNND2	Catenin delta-2;Isoform 2 of Catenin delta-2	Q9UQB3;Q9UQB3-2	CTND2_HUMAN	2.93509	0.000254509	#N/A	#N/A	-0.139288	0.67766	#N/A	#N/A
567	CTPS1	CTP synthase 1	P17812	PYRG1_HUMAN	#N/A	#N/A	-0.110256	0.625221	0.121412	0.568438	-0.340923	0.372247
568	CTSA	Lysosomal protective protein;Isoform 2 of Lysosomal protective protein	P10619;P10619-2	PPGB_HUMAN	0.906744	0.0052886	0.268565	0.438834	0.109891	0.724793	0.230257	0.567352
569	CTSB	Cathepsin B	P07858	CATB_HUMAN	0.504319	0.00519559	0.0654345	0.734861	0.0114219	0.751806	0.143923	0.479851
570	CTSC	Dipeptidyl peptidase 1	P53634	CATC_HUMAN	0.0433292	0.729153	0.0512748	0.736994	0.245085	0.596181	-0.221547	0.631986
571	CTSD	Cathepsin D	P07339	CATD_HUMAN	0.703706	6.32263e-08	-0.287026	0.022629	-0.218115	0.0525705	-0.254615	0.00380704
572	CTSF	Cathepsin F	Q9UBX1	CATF_HUMAN	2.09965	0.00200224	#N/A	#N/A	#N/A	#N/A	0.664444	0.409845
573	CTSL	Cathepsin L1	P07711	CATL1_HUMAN	#N/A	#N/A	#N/A	#N/A	#N/A	#N/A	#N/A	#N/A
574	CTTN	Src substrate cortactin	Q14247	SRC8_HUMAN	0.514752	0.262072	0.183401	0.439054	0.104823	0.62232	0.181046	0.611592
575	CUL1	Cullin-1	Q13616	CUL1_HUMAN	#N/A	#N/A	-0.21117	0.484424	-0.181575	0.506572	-0.023912	0.728667
576	CUL2	Cullin-2;Isoform 2 of Cullin-2	Q13617;Q13617-2	CUL2_HUMAN	#N/A	#N/A	-0.239239	0.484801	-0.139614	0.629239	0.251883	0.521562
577	CUL3	Cullin-3;Isoform 2 of Cullin-3	Q13618;Q13618-2	CUL3_HUMAN	#N/A	#N/A	#N/A	#N/A	#N/A	#N/A	#N/A	#N/A
578	CUL4A	Cullin-4A;Isoform 2 of Cullin-4A	Q13619;Q13619-2	CUL4A_HUMAN	0.533906	0.113503	-0.385461	0.0304125	-0.280566	0.0571888	-0.0246179	0.737427
579	CUL4B	Cullin-4B;Isoform 2 of Cullin-4B;Isoform 3 of Cullin-4B	Q13620;Q13620-1;Q13620-3	CUL4B_HUMAN	#N/A	#N/A	#N/A	#N/A	-0.186724	0.57635	#N/A	#N/A
580	CUL5	Cullin-5	Q93034	CUL5_HUMAN	#N/A	#N/A	#N/A	#N/A	#N/A	#N/A	#N/A	#N/A
581	CWC15	Spliceosome-associated protein CWC15 homolog	Q9P013	CWC15_HUMAN	-0.250231	0.621116	-0.399167	0.275189	-0.442029	0.262568	-0.197606	0.596834
582	CWC22	Pre-mRNA-splicing factor CWC22 homolog	Q9HCG8	CWC22_HUMAN	#N/A	#N/A	-0.300955	0.395106	-0.266041	0.445684	-0.133109	0.638707
583	CWF19L1	CWF19-like protein 1	Q69YN2	C19L1_HUMAN	#N/A	#N/A	-0.34837	0.328483	-0.1538	0.605829	-0.209024	0.583356
584	CXADR	Coxsackievirus and adenovirus receptor;Isoform 2 of Coxsackievirus and adenovirus receptor;Isoform 6 of Coxsackievirus and adenovirus receptor	P78310;P78310-2;P78310-6	CXAR_HUMAN	#N/A	#N/A	#N/A	#N/A	#N/A	#N/A	#N/A	#N/A
585	CYB5B	Cytochrome b5 type B	O43169	CYB5B_HUMAN	0.283398	0.601352	#N/A	#N/A	#N/A	#N/A	0.0485684	0.692986
586	CYB5R1	NADH-cytochrome b5 reductase 1	Q9UHQ9	NB5R1_HUMAN	#N/A	#N/A	0.00894523	0.740294	0.117504	0.606679	0.0423279	0.737452
587	CYB5R2	NADH-cytochrome b5 reductase 2;Isoform 2 of NADH-cytochrome b5 reductase 2	Q6BCY4;Q6BCY4-2	NB5R2_HUMAN	#N/A	#N/A	#N/A	#N/A	#N/A	#N/A	#N/A	#N/A
588	CYB5R3	NADH-cytochrome b5 reductase 3;Isoform 2 of NADH-cytochrome b5 reductase 3;Isoform 3 of NADH-cytochrome b5 reductase 3	P00387;P00387-2;P00387-3	NB5R3_HUMAN	0.841441	4.32869e-07	0.0812165	0.725958	0.0791931	0.718061	0.358407	0.00257763
589	CYC1	Cytochrome c1, heme protein, mitochondrial	P08574	CY1_HUMAN	#N/A	#N/A	0.140508	0.619375	0.0725413	0.712591	-0.0402838	0.696033
590	CYCS	Cytochrome c	P99999	CYC_HUMAN	0.103567	0.723449	0.057468	0.737782	-0.0189153	0.746896	-0.0809992	0.713225
591	CYFIP1	Cytoplasmic FMR1-interacting protein 1	Q7L576	CYFP1_HUMAN	0.848397	6.88893e-10	-0.0818283	0.713346	0.0232719	0.750058	0.413317	5.28086e-10
592	CYFIP2	Isoform 2 of Cytoplasmic FMR1-interacting protein 2	Q96F07-2	CYFP2_HUMAN	#N/A	#N/A	#N/A	#N/A	-0.225112	0.592033	-0.322232	0.534159
593	CYP1B1	Cytochrome P450 1B1	Q16678	CP1B1_HUMAN	#N/A	#N/A	#N/A	#N/A	#N/A	#N/A	1.29783	0.000964636
594	CYP20A1	Cytochrome P450 20A1;Isoform 2 of Cytochrome P450 20A1	Q6UW02;Q6UW02-2	CP20A_HUMAN	#N/A	#N/A	0.0385016	0.697651	0.0263996	0.701327	-0.044351	0.694465
595	CYP51A1	Lanosterol 14-alpha demethylase	Q16850	CP51A_HUMAN	-0.171112	0.645003	#N/A	#N/A	#N/A	#N/A	#N/A	#N/A
596	CYR61	Protein CYR61	O00622	CYR61_HUMAN	#N/A	#N/A	0.24213	0.48911	#N/A	#N/A	#N/A	#N/A
597	D2HGDH	D-2-hydroxyglutarate dehydrogenase, mitochondrial	Q8N465	D2HDH_HUMAN	0.388604	0.547625	0.187256	0.551441	0.0796354	0.664731	-0.0436223	0.694328
598	DAD1	Dolichyl-diphosphooligosaccharide--protein glycosyltransferase subunit DAD1	P61803	DAD1_HUMAN	-0.187211	0.639041	-0.120755	0.596121	-0.150437	0.539269	-0.140585	0.610929
599	DAG1	Dystroglycan	Q14118	DAG1_HUMAN	0.967908	0.100401	#N/A	#N/A	#N/A	#N/A	-0.0940204	0.664978
600	DAP3	28S ribosomal protein S29, mitochondrial;Isoform 2 of 28S ribosomal protein S29, mitochondrial;Isoform 3 of 28S ribosomal protein S29, mitochondrial	P51398;P51398-2;P51398-3	RT29_HUMAN	-0.887109	0.160713	-0.18458	0.598665	-0.282692	0.496808	-0.516776	0.333464
601	DARS	Aspartate--tRNA ligase, cytoplasmic	P14868	SYDC_HUMAN	0.25703	0.222354	-0.0181643	0.750934	0.0684169	0.685655	0.329239	6.41778e-07
602	DARS2	Aspartate--tRNA ligase, mitochondrial	Q6PI48	SYDM_HUMAN	0.0155526	0.708321	0.0897061	0.64282	0.0956037	0.604062	-0.229878	0.329954
603	DBN1	Drebrin	Q16643	DREB_HUMAN	0.411662	0.220618	0.135819	0.588172	0.108217	0.639708	0.0177635	0.744531
604	DBNL	Drebrin-like protein;Isoform 2 of Drebrin-like protein;Isoform 3 of Drebrin-like protein	Q9UJU6;Q9UJU6-2;Q9UJU6-3	DBNL_HUMAN	0.703736	0.0505975	0.236067	0.260081	0.271566	0.232893	0.359617	0.185197
605	DBT	Lipoamide acyltransferase component of branched-chain alpha-keto acid dehydrogenase complex, mitochondrial	P11182	ODB2_HUMAN	0.230747	0.629591	0.190385	0.452286	0.0867097	0.69184	-0.217554	0.495903
606	DCAF13	DDB1- and CUL4-associated factor 13	Q9NV06	DCA13_HUMAN	#N/A	#N/A	#N/A	#N/A	-0.456045	0.232721	#N/A	#N/A
607	DCAF8	DDB1- and CUL4-associated factor 8;Isoform 2 of DDB1- and CUL4-associated factor 8	Q5TAQ9;Q5TAQ9-2	DCAF8_HUMAN	-0.0695599	0.694773	-0.543263	0.119033	-0.519919	0.004008	-0.19065	0.520573
608	DCK	Deoxycytidine kinase	P27707	DCK_HUMAN	#N/A	#N/A	#N/A	#N/A	-0.0610854	0.682653	#N/A	#N/A
609	DCLK1	Serine/threonine-protein kinase DCLK1;Isoform 1 of Serine/threonine-protein kinase DCLK1	O15075;O15075-2	DCLK1_HUMAN	2.90415	2.38124e-12	0.210176	0.589159	0.0125098	0.740393	0.608314	0.126124
610	DCLK2	Serine/threonine-protein kinase DCLK2;Isoform 2 of Serine/threonine-protein kinase DCLK2;Isoform 3 of Serine/threonine-protein kinase DCLK2	Q8N568;Q8N568-2;Q8N568-3	DCLK2_HUMAN	#N/A	#N/A	#N/A	#N/A	#N/A	#N/A	#N/A	#N/A
611	DCPS	m7GpppX diphosphatase	Q96C86	DCPS_HUMAN	#N/A	#N/A	-0.130113	0.629792	0.0206636	0.705201	-0.259736	0.561145
612	DCTN1	Dynactin subunit 1;Isoform 3 of Dynactin subunit 1;Isoform 4 of Dynactin subunit 1;Isoform 6 of Dynactin subunit 1	Q14203;Q14203-3;Q14203-4;Q14203-6	DCTN1_HUMAN	0.81229	3.97145e-05	-0.0463378	0.734472	0.0222034	0.742441	0.281056	0.0258138
613	DCTN2	Dynactin subunit 2;Isoform 2 of Dynactin subunit 2;Isoform 3 of Dynactin subunit 2	Q13561;Q13561-2;Q13561-3	DCTN2_HUMAN	1.07463	2.74754e-09	0.116896	0.486026	0.0774299	0.682542	0.323122	0.0750252
614	DCTN3	Dynactin subunit 3;Isoform 3 of Dynactin subunit 3	O75935;O75935-3	DCTN3_HUMAN	1.08461	0.0421504	0.0290944	0.723982	-0.00954833	0.707728	0.228934	0.566671
615	DCTPP1	dCTP pyrophosphatase 1	Q9H773	DCTP1_HUMAN	#N/A	#N/A	#N/A	#N/A	0.158578	0.599311	-0.286225	0.547551
616	DCUN1D5	DCN1-like protein 5	Q9BTE7	DCNL5_HUMAN	#N/A	#N/A	-0.129168	0.66123	-0.162773	0.620853	-0.301777	0.551805
617	DCXR	L-xylulose reductase	Q7Z4W1	DCXR_HUMAN	#N/A	#N/A	0.0788972	0.672271	0.033223	0.697248	#N/A	#N/A
618	DDAH1	N(G),N(G)-dimethylarginine dimethylaminohydrolase 1	O94760	DDAH1_HUMAN	1.46311	7.46689e-06	0.292233	0.291349	0.462246	0.0140981	0.583547	0.108178
619	DDAH2	N(G),N(G)-dimethylarginine dimethylaminohydrolase 2	O95865	DDAH2_HUMAN	#N/A	#N/A	0.44677	0.178778	0.52978	0.149536	0.713092	0.33811
620	DDB1	DNA damage-binding protein 1	Q16531	DDB1_HUMAN	0.0789086	0.7333	-0.448455	0.000146564	-0.361803	6.19728e-09	-0.11314	0.474618
621	DDB2	DNA damage-binding protein 2;Isoform D1 of DNA damage-binding protein 2;Isoform D3 of DNA damage-binding protein 2	Q92466;Q92466-2;Q92466-4	DDB2_HUMAN	#N/A	#N/A	#N/A	#N/A	-0.383289	0.405124	-0.0847981	0.680382
622	DDOST	Dolichyl-diphosphooligosaccharide--protein glycosyltransferase 48 kDa subunit;Isoform 3 of Dolichyl-diphosphooligosaccharide--protein glycosyltransferase 48 kDa subunit	P39656;P39656-3	OST48_HUMAN	-0.32924	0.44244	-0.112602	0.426041	-0.0762544	0.609151	-0.070881	0.734991
623	DDRGK1	DDRGK domain-containing protein 1	Q96HY6	DDRGK_HUMAN	#N/A	#N/A	-0.503799	0.0279034	-0.246877	0.248016	-0.202431	0.636106
624	DDT	D-dopachrome decarboxylase	P30046	DOPD_HUMAN	0.704024	0.349249	0.346617	0.482051	0.414295	0.38417	0.423995	0.511581
625	DDX1	ATP-dependent RNA helicase DDX1	Q92499	DDX1_HUMAN	-0.0352292	0.728151	0.0227991	0.749733	0.114891	0.117726	-0.015554	0.751003
626	DDX17	Probable ATP-dependent RNA helicase DDX17	Q92841	DDX17_HUMAN	-0.536044	8.58341e-08	-0.271146	5.51287e-06	-0.342829	6.78148e-08	-0.0960678	0.584303
627	DDX18	ATP-dependent RNA helicase DDX18	Q9NVP1	DDX18_HUMAN	#N/A	#N/A	#N/A	#N/A	-0.215494	0.5963	#N/A	#N/A
628	DDX19A	ATP-dependent RNA helicase DDX19A	Q9NUU7	DD19A_HUMAN	0.043041	0.702403	-0.156182	0.615468	0.111753	0.650684	-0.113168	0.658301
629	DDX21	Nucleolar RNA helicase 2	Q9NR30	DDX21_HUMAN	-1.25607	0.0565668	-0.524031	7.0985e-07	-0.585126	1.18633e-06	-0.37263	0.183591
630	DDX23	Probable ATP-dependent RNA helicase DDX23	Q9BUQ8	DDX23_HUMAN	-0.607151	0.352335	-0.0862067	0.657485	-0.0719072	0.71174	-0.212829	0.577458
631	DDX27	Probable ATP-dependent RNA helicase DDX27	Q96GQ7	DDX27_HUMAN	#N/A	#N/A	-0.879548	0.00103522	-0.920615	9.45709e-07	-0.483544	0.214342
632	DDX31	Probable ATP-dependent RNA helicase DDX31;Isoform 2 of Probable ATP-dependent RNA helicase DDX31	Q9H8H2;Q9H8H2-2	DDX31_HUMAN	#N/A	#N/A	-0.643824	0.261575	-0.578595	0.284675	#N/A	#N/A
633	DDX39A	ATP-dependent RNA helicase DDX39A	O00148	DX39A_HUMAN	-0.329625	0.00923502	0.0595347	0.681205	0.0641012	0.638084	0.00986069	0.751646
634	DDX39B	Spliceosome RNA helicase DDX39B;Isoform 2 of Spliceosome RNA helicase DDX39B	Q13838;Q13838-2	DX39B_HUMAN	0.103474	0.736739	-0.0838233	0.735636	0.108328	0.558474	0.0126031	0.748825
635	DDX3X	ATP-dependent RNA helicase DDX3X	O00571	DDX3X_HUMAN	-0.271214	0.390945	-0.465439	4.35201e-11	-0.646614	1.61204e-15	0.0305198	0.748381
636	DDX42	ATP-dependent RNA helicase DDX42	Q86XP3	DDX42_HUMAN	-0.445356	0.516411	0.00159535	0.741087	0.0063036	0.740319	-0.160711	0.442114
637	DDX46	Probable ATP-dependent RNA helicase DDX46	Q7L014	DDX46_HUMAN	0.322948	0.593244	-0.0494819	0.74506	-0.0157085	0.74744	-0.411607	0.0160901
638	DDX47	Probable ATP-dependent RNA helicase DDX47;Isoform 2 of Probable ATP-dependent RNA helicase DDX47	Q9H0S4;Q9H0S4-2	DDX47_HUMAN	#N/A	#N/A	-0.72181	0.306779	-0.701617	0.0418368	-0.636295	0.0985233
639	DDX5	Probable ATP-dependent RNA helicase DDX5;Isoform 2 of Probable ATP-dependent RNA helicase DDX5	P17844;P17844-2	DDX5_HUMAN	-0.411191	0.0826514	-0.808368	4.66009e-12	-1.05287	4.69994e-15	-0.150714	0.504734
640	DDX50	ATP-dependent RNA helicase DDX50	Q9BQ39	DDX50_HUMAN	#N/A	#N/A	-0.502353	0.00132408	-0.602951	0.0271198	-0.571978	0.168479
641	DDX51	ATP-dependent RNA helicase DDX51	Q8N8A6	DDX51_HUMAN	#N/A	#N/A	#N/A	#N/A	#N/A	#N/A	#N/A	#N/A
642	DDX54	ATP-dependent RNA helicase DDX54;Isoform 2 of ATP-dependent RNA helicase DDX54	Q8TDD1;Q8TDD1-2	DDX54_HUMAN	#N/A	#N/A	-0.155443	0.719312	-0.332373	0.632234	-0.450196	0.574448
643	DDX56	Probable ATP-dependent RNA helicase DDX56;Isoform 2 of Probable ATP-dependent RNA helicase DDX56	Q9NY93;Q9NY93-2	DDX56_HUMAN	#N/A	#N/A	-1.19577	0.0227678	#N/A	#N/A	#N/A	#N/A
644	DDX6	Probable ATP-dependent RNA helicase DDX6	P26196	DDX6_HUMAN	0.122892	0.715766	-0.142022	0.543596	-0.146815	0.439931	-0.188637	0.532904
645	DECR1	2,4-dienoyl-CoA reductase, mitochondrial;Isoform 2 of 2,4-dienoyl-CoA reductase, mitochondrial	Q16698;Q16698-2	DECR_HUMAN	0.0294742	0.746279	0.311859	0.00351279	0.188541	0.354704	-0.118011	0.617512
646	DEK	Protein DEK	P35659	DEK_HUMAN	#N/A	#N/A	-0.0620982	0.734239	-0.0371954	0.742147	-0.0566395	0.738843
647	DENR	Density-regulated protein	O43583	DENR_HUMAN	0.106938	0.684964	0.14808	0.603258	0.200451	0.554481	0.217358	0.566602
648	DERA	Deoxyribose-phosphate aldolase	Q9Y315	DEOC_HUMAN	#N/A	#N/A	0.0381867	0.69681	0.0103961	0.708134	0.115672	0.663738
649	DERL1	Derlin-1;Isoform 2 of Derlin-1	Q9BUN8;Q9BUN8-2	DERL1_HUMAN	#N/A	#N/A	#N/A	#N/A	#N/A	#N/A	#N/A	#N/A
650	DESI1	Desumoylating isopeptidase 1	Q6ICB0	DESI1_HUMAN	#N/A	#N/A	#N/A	#N/A	#N/A	#N/A	#N/A	#N/A
651	DFFA	DNA fragmentation factor subunit alpha	O00273	DFFA_HUMAN	-0.550287	0.415802	0.0864932	0.720292	0.257726	0.542314	#N/A	#N/A
652	DGUOK	Deoxyguanosine kinase, mitochondrial;Isoform 2 of Deoxyguanosine kinase, mitochondrial;Isoform 3 of Deoxyguanosine kinase, mitochondrial;Isoform 4 of Deoxyguanosine kinase, mitochondrial;Isoform 5 of Deoxyguanosine kinase, mitochondrial	Q16854;Q16854-2;Q16854-3;Q16854-4;Q16854-5	DGUOK_HUMAN	#N/A	#N/A	#N/A	#N/A	#N/A	#N/A	#N/A	#N/A
653	DHCR24	Delta(24)-sterol reductase;Isoform 2 of Delta(24)-sterol reductase	Q15392;Q15392-2	DHC24_HUMAN	#N/A	#N/A	-0.589411	0.163537	-0.406676	0.283557	-0.617254	0.265048
654	DHCR7	7-dehydrocholesterol reductase	Q9UBM7	DHCR7_HUMAN	#N/A	#N/A	0.127948	0.630743	-0.0414308	0.730175	-0.000577217	0.732985
655	DHFR;DHFR;DHFR2	Dihydrofolate reductase;Isoform 2 of Dihydrofolate reductase;Dihydrofolate reductase 2, mitochondrial	P00374;P00374-2;Q86XF0	DYR_HUMAN;DYR_HUMAN;DYR2_HUMAN	#N/A	#N/A	-1.1922	0.000200606	-0.886839	0.00321921	#N/A	#N/A
656	DHODH	Dihydroorotate dehydrogenase (quinone), mitochondrial	Q02127	PYRD_HUMAN	-0.726017	0.341714	0.082401	0.670208	0.155189	0.630992	-0.564153	0.359677
657	DHRS1	Dehydrogenase/reductase SDR family member 1	Q96LJ7	DHRS1_HUMAN	#N/A	#N/A	-0.0708445	0.673136	#N/A	#N/A	#N/A	#N/A
658	DHRS4	Dehydrogenase/reductase SDR family member 4	Q9BTZ2	DHRS4_HUMAN	#N/A	#N/A	-0.0937876	0.661273	-0.0796194	0.669087	-0.10502	0.657227
659	DHRS7	Dehydrogenase/reductase SDR family member 7;Isoform 2 of Dehydrogenase/reductase SDR family member 7	Q9Y394;Q9Y394-2	DHRS7_HUMAN	#N/A	#N/A	#N/A	#N/A	0.105393	0.657614	#N/A	#N/A
660	DHRS7B	Dehydrogenase/reductase SDR family member 7B	Q6IAN0	DRS7B_HUMAN	#N/A	#N/A	#N/A	#N/A	#N/A	#N/A	0.406328	0.472558
661	DHX15	Pre-mRNA-splicing factor ATP-dependent RNA helicase DHX15	O43143	DHX15_HUMAN	-0.37531	0.376353	-0.104345	0.398351	-0.180548	0.00943416	-0.0473071	0.74366
662	DHX30	Putative ATP-dependent RNA helicase DHX30;Isoform 2 of Putative ATP-dependent RNA helicase DHX30;Isoform 3 of Putative ATP-dependent RNA helicase DHX30	Q7L2E3;Q7L2E3-2;Q7L2E3-3	DHX30_HUMAN	-0.355389	0.0660634	-0.923139	3.41733e-07	-1.09157	8.64119e-09	-0.226886	0.292453
663	DHX36	ATP-dependent RNA helicase DHX36;Isoform 2 of ATP-dependent RNA helicase DHX36;Isoform 3 of ATP-dependent RNA helicase DHX36	Q9H2U1;Q9H2U1-2;Q9H2U1-3	DHX36_HUMAN	#N/A	#N/A	-0.764166	0.12847	-0.524285	0.0642675	0.105219	0.650774
664	DHX38	Pre-mRNA-splicing factor ATP-dependent RNA helicase PRP16	Q92620	PRP16_HUMAN	#N/A	#N/A	-0.789248	0.0291805	-0.690694	0.0191352	#N/A	#N/A
665	DHX9	ATP-dependent RNA helicase A	Q08211	DHX9_HUMAN	-0.444237	1.16425e-05	-0.169577	0.000318119	-0.172991	0.00102861	-0.0430107	0.738339
666	DIABLO	Diablo homolog, mitochondrial;Isoform 2 of Diablo homolog, mitochondrial	Q9NR28;Q9NR28-2	DBLOH_HUMAN	#N/A	#N/A	0.293278	0.317612	0.163471	0.590571	-0.114492	0.71541
667	DIAPH1	Protein diaphanous homolog 1;Isoform 2 of Protein diaphanous homolog 1;Isoform 3 of Protein diaphanous homolog 1	O60610;O60610-2;O60610-3	DIAP1_HUMAN	#N/A	#N/A	#N/A	#N/A	-0.0366227	0.699152	#N/A	#N/A
668	DIP2C	Disco-interacting protein 2 homolog C	Q9Y2E4	DIP2C_HUMAN	#N/A	#N/A	#N/A	#N/A	#N/A	#N/A	#N/A	#N/A
669	DIS3	Exosome complex exonuclease RRP44	Q9Y2L1	RRP44_HUMAN	#N/A	#N/A	-0.154595	0.488366	-0.219027	0.276805	-0.119211	0.676089
670	DIS3L2	DIS3-like exonuclease 2	Q8IYB7	DI3L2_HUMAN	#N/A	#N/A	#N/A	#N/A	#N/A	#N/A	#N/A	#N/A
671	DKC1	H/ACA ribonucleoprotein complex subunit 4	O60832	DKC1_HUMAN	-1.21071	0.00131635	-0.0359595	0.740517	0.0944828	0.65484	-0.238216	0.267687
672	DLAT	Dihydrolipoyllysine-residue acetyltransferase component of pyruvate dehydrogenase complex, mitochondrial	P10515	ODP2_HUMAN	-0.217153	0.556557	0.174727	0.223917	0.154508	0.260912	-0.370205	0.0522157
673	DLD	Dihydrolipoyl dehydrogenase, mitochondrial	P09622	DLDH_HUMAN	-0.0260491	0.738994	0.145355	0.354982	0.0528239	0.734446	-0.256784	0.113178
674	DLG1	Disks large homolog 1;Isoform 2 of Disks large homolog 1;Isoform 3 of Disks large homolog 1;Isoform 4 of Disks large homolog 1;Isoform 5 of Disks large homolog 1;Isoform 6 of Disks large homolog 1;Isoform 7 of Disks large homolog 1	Q12959;Q12959-2;Q12959-3;Q12959-4;Q12959-5;Q12959-6;Q12959-7	DLG1_HUMAN	#N/A	#N/A	#N/A	#N/A	#N/A	#N/A	#N/A	#N/A
675	DLST	Dihydrolipoyllysine-residue succinyltransferase component of 2-oxoglutarate dehydrogenase complex, mitochondrial	P36957	ODO2_HUMAN	-0.104065	0.716063	0.203305	0.530057	0.27304	0.00104853	-0.274899	0.0618461
676	DNAAF1	Dynein assembly factor 1, axonemal;Isoform 2 of Dynein assembly factor 1, axonemal;Isoform 3 of Dynein assembly factor 1, axonemal	Q8NEP3;Q8NEP3-2;Q8NEP3-3	DAAF1_HUMAN	#N/A	#N/A	0.669808	0.509865	0.673483	0.529659	#N/A	#N/A
677	DNAH9;DNAH9;DNAH17;DNAH17	Dynein heavy chain 9, axonemal;Isoform 2 of Dynein heavy chain 9, axonemal;Dynein heavy chain 17, axonemal;Isoform 2 of Dynein heavy chain 17, axonemal	Q9NYC9;Q9NYC9-2;Q9UFH2;Q9UFH2-2	DYH9_HUMAN;DYH9_HUMAN;DYH17_HUMAN;DYH17_HUMAN	#N/A	#N/A	0.128699	0.630493	0.15118	0.611205	#N/A	#N/A
678	DNAJA2	DnaJ homolog subfamily A member 2	O60884	DNJA2_HUMAN	-0.275605	0.552821	-0.185194	0.552966	-0.280053	0.360226	-0.25891	0.289448
679	DNAJA3	DnaJ homolog subfamily A member 3, mitochondrial;Isoform 2 of DnaJ homolog subfamily A member 3, mitochondrial	Q96EY1;Q96EY1-2	DNJA3_HUMAN	-0.514895	0.479178	-0.284645	0.514134	-0.161258	0.61471	-0.228443	0.583609
680	DNAJB1	DnaJ homolog subfamily B member 1	P25685	DNJB1_HUMAN	0.07524	0.693055	-0.172215	0.371581	-0.127081	0.54976	-0.277489	0.173976
681	DNAJB11	DnaJ homolog subfamily B member 11	Q9UBS4	DJB11_HUMAN	#N/A	#N/A	0.156629	0.591181	0.141474	0.606566	-0.107846	0.658129
682	DNAJC10	DnaJ homolog subfamily C member 10;Isoform 2 of DnaJ homolog subfamily C member 10	Q8IXB1;Q8IXB1-2	DJC10_HUMAN	0.250686	0.474813	0.00407996	0.740666	-0.0312767	0.734395	-0.0514417	0.720723
683	DNAJC11	DnaJ homolog subfamily C member 11;Isoform 3 of DnaJ homolog subfamily C member 11	Q9NVH1;Q9NVH1-3	DJC11_HUMAN	#N/A	#N/A	-0.71654	0.00434202	-0.146584	0.65348	-0.166036	0.686991
684	DNAJC13	DnaJ homolog subfamily C member 13	O75165	DJC13_HUMAN	1.31631	0.0226984	-0.38025	0.299344	-0.0968852	0.715529	0.253935	0.52934
685	DNAJC19	Mitochondrial import inner membrane translocase subunit TIM14	Q96DA6	TIM14_HUMAN	#N/A	#N/A	#N/A	#N/A	#N/A	#N/A	#N/A	#N/A
686	DNAJC2	DnaJ homolog subfamily C member 2;Isoform 2 of DnaJ homolog subfamily C member 2	Q99543;Q99543-2	DNJC2_HUMAN	#N/A	#N/A	-0.608507	0.111397	-0.313751	0.422932	#N/A	#N/A
687	DNAJC3	DnaJ homolog subfamily C member 3	Q13217	DNJC3_HUMAN	#N/A	#N/A	#N/A	#N/A	#N/A	#N/A	#N/A	#N/A
688	DNAJC7	DnaJ homolog subfamily C member 7;Isoform 2 of DnaJ homolog subfamily C member 7	Q99615;Q99615-2	DNJC7_HUMAN	-0.369459	0.565164	-0.550456	0.0111039	-0.420981	0.0561953	-0.240042	0.532589
689	DNAJC8	DnaJ homolog subfamily C member 8	O75937	DNJC8_HUMAN	#N/A	#N/A	0.0158878	0.729045	-0.0619376	0.725099	-0.262042	0.512946
690	DNAJC9	DnaJ homolog subfamily C member 9	Q8WXX5	DNJC9_HUMAN	#N/A	#N/A	#N/A	#N/A	#N/A	#N/A	#N/A	#N/A
691	DNASE2	Deoxyribonuclease-2-alpha;Isoform 2 of Deoxyribonuclease-2-alpha	O00115;O00115-2	DNS2A_HUMAN	1.05025	0.122306	-0.864962	0.0213336	-1.02487	0.00410277	-0.201968	0.617886
692	DNLZ	DNL-type zinc finger protein	Q5SXM8	DNLZ_HUMAN	#N/A	#N/A	-0.0169774	0.704851	#N/A	#N/A	#N/A	#N/A
693	DNM1L	Dynamin-1-like protein;Isoform 2 of Dynamin-1-like protein;Isoform 6 of Dynamin-1-like protein	O00429;O00429-3;O00429-6	DNM1L_HUMAN	0.087079	0.718702	0.00625474	0.749385	0.0958414	0.67235	-0.0138009	0.747157
694	DNM2	Dynamin-2;Isoform 2 of Dynamin-2;Isoform 3 of Dynamin-2;Isoform 4 of Dynamin-2;Isoform 5 of Dynamin-2	P50570;P50570-2;P50570-3;P50570-4;P50570-5	DYN2_HUMAN	1.16473	0.000223925	-0.00422489	0.745276	0.0850064	0.617351	0.0967479	0.601236
695	DNM3	Dynamin-3;Isoform 2 of Dynamin-3;Isoform 3 of Dynamin-3;Isoform 4 of Dynamin-3;Isoform 5 of Dynamin-3	Q9UQ16;Q9UQ16-2;Q9UQ16-3;Q9UQ16-4;Q9UQ16-5	DYN3_HUMAN	0.693858	0.422701	0.0761596	0.671639	0.167575	0.583293	0.319818	0.43104
696	DNMT1	DNA (cytosine-5)-methyltransferase 1;Isoform 2 of DNA (cytosine-5)-methyltransferase 1	P26358;P26358-2	DNMT1_HUMAN	#N/A	#N/A	#N/A	#N/A	-1.33907	3.31117e-06	-0.0183615	0.730817
697	DNMT3A	DNA (cytosine-5)-methyltransferase 3A;Isoform 2 of DNA (cytosine-5)-methyltransferase 3A	Q9Y6K1;Q9Y6K1-2	DNM3A_HUMAN	#N/A	#N/A	#N/A	#N/A	#N/A	#N/A	#N/A	#N/A
698	DNPEP	Aspartyl aminopeptidase	Q9ULA0	DNPEP_HUMAN	#N/A	#N/A	#N/A	#N/A	#N/A	#N/A	#N/A	#N/A
699	DNPH1	2'-deoxynucleoside 5'-phosphate N-hydrolase 1;Isoform 2 of 2'-deoxynucleoside 5'-phosphate N-hydrolase 1	O43598;O43598-2	DNPH1_HUMAN	0.81504	0.197965	0.251825	0.493719	0.31821	0.401075	0.370405	0.43418
700	DNTTIP2	Deoxynucleotidyltransferase terminal-interacting protein 2	Q5QJE6	TDIF2_HUMAN	#N/A	#N/A	#N/A	#N/A	#N/A	#N/A	#N/A	#N/A
701	DOCK1	Dedicator of cytokinesis protein 1	Q14185	DOCK1_HUMAN	#N/A	#N/A	0.0468346	0.68892	-0.008935	0.731083	0.481573	0.0212
702	DOCK6	Dedicator of cytokinesis protein 6	Q96HP0	DOCK6_HUMAN	0.156632	0.675433	-0.0137578	0.709316	0.00509997	0.710303	-0.129268	0.671995
703	DOCK7	Dedicator of cytokinesis protein 7;Isoform 2 of Dedicator of cytokinesis protein 7;Isoform 3 of Dedicator of cytokinesis protein 7;Isoform 4 of Dedicator of cytokinesis protein 7;Isoform 5 of Dedicator of cytokinesis protein 7;Isoform 6 of Dedicator of cytokinesis protein 7	Q96N67;Q96N67-2;Q96N67-3;Q96N67-4;Q96N67-5;Q96N67-6	DOCK7_HUMAN	0.864763	0.123459	#N/A	#N/A	-0.206577	0.529181	0.369083	0.369443
704	DPM1	Dolichol-phosphate mannosyltransferase subunit 1	O60762	DPM1_HUMAN	-0.0351602	0.704946	-0.0777293	0.676012	-0.0144597	0.706312	-0.062802	0.686089
705	DPM3	Dolichol-phosphate mannosyltransferase subunit 3;Isoform 2 of Dolichol-phosphate mannosyltransferase subunit 3	Q9P2X0;Q9P2X0-2	DPM3_HUMAN	#N/A	#N/A	-0.335128	0.442874	-0.282659	0.473049	-0.186301	0.609039
706	DPP3	Dipeptidyl peptidase 3	Q9NY33	DPP3_HUMAN	0.281134	0.612142	0.141434	0.630593	0.223897	0.541328	0.287484	0.507703
707	DPP7	Dipeptidyl peptidase 2	Q9UHL4	DPP2_HUMAN	0.530509	0.00859545	0.0756812	0.642258	-0.0183883	0.750635	-0.0400509	0.74692
708	DPY30	Protein dpy-30 homolog	Q9C005	DPY30_HUMAN	#N/A	#N/A	-0.493527	0.535174	-0.619276	0.287861	-0.438875	0.503767
709	DPYSL2	Dihydropyrimidinase-related protein 2	Q16555	DPYL2_HUMAN	2.08674	0	0.360116	0.0015023	0.316615	0.00232422	0.841888	5.08789e-13
710	DPYSL3	Dihydropyrimidinase-related protein 3;Isoform LCRMP-4 of Dihydropyrimidinase-related protein 3	Q14195;Q14195-2	DPYL3_HUMAN	1.74943	0	0.3011	0.105455	0.310685	0.0975844	0.662468	4.59769e-05
711	DPYSL4	Dihydropyrimidinase-related protein 4	O14531	DPYL4_HUMAN	#N/A	#N/A	0.0369132	0.726949	#N/A	#N/A	0.830464	0.00363263
712	DR1	Protein Dr1	Q01658	NC2B_HUMAN	#N/A	#N/A	-0.0492656	0.694602	-0.0294946	0.702695	#N/A	#N/A
713	DRAP1	Dr1-associated corepressor;Isoform 2 of Dr1-associated corepressor	Q14919;Q14919-2	NC2A_HUMAN	#N/A	#N/A	#N/A	#N/A	#N/A	#N/A	-0.129533	0.637266
714	DRG1	Developmentally-regulated GTP-binding protein 1	Q9Y295	DRG1_HUMAN	#N/A	#N/A	-0.371436	0.121977	-0.302049	0.44493	-0.352098	0.42764
715	DRG2	Developmentally-regulated GTP-binding protein 2	P55039	DRG2_HUMAN	#N/A	#N/A	#N/A	#N/A	#N/A	#N/A	0.217303	0.549614
716	DSCR3	Down syndrome critical region protein 3;Isoform 2 of Down syndrome critical region protein 3	O14972;O14972-2	DSCR3_HUMAN	#N/A	#N/A	#N/A	#N/A	#N/A	#N/A	#N/A	#N/A
717	DST	Dystonin	Q03001	DYST_HUMAN	1.07774	1.39563e-06	-0.865757	4.40945e-05	-0.797378	0.0188313	-0.44099	0.172201
718	DSTN	Destrin	P60981	DEST_HUMAN	0.899364	0.00106883	-0.0726583	0.716092	-0.00958707	0.731296	0.320214	0.0535223
719	DTD1	D-tyrosyl-tRNA(Tyr) deacylase 1	Q8TEA8	DTD1_HUMAN	0.0434422	0.702727	-0.144821	0.619428	-0.159533	0.616707	-0.0872137	0.673957
720	DTX3L	E3 ubiquitin-protein ligase DTX3L	Q8TDB6	DTX3L_HUMAN	1.42901	0.00655158	0.0258859	0.703954	0.148738	0.634303	1.48215	0.000192434
721	DTYMK	Thymidylate kinase	P23919	KTHY_HUMAN	#N/A	#N/A	0.232622	0.00545433	0.206449	0.0463293	-0.280412	0.0171184
722	DUT	Deoxyuridine 5'-triphosphate nucleotidohydrolase, mitochondrial;Isoform 2 of Deoxyuridine 5'-triphosphate nucleotidohydrolase, mitochondrial	P33316;P33316-2	DUT_HUMAN	-2.01538	0.000252229	-0.82887	0.000130323	-0.66955	2.91777e-05	-0.357262	0.444714
723	DYNC1H1	Cytoplasmic dynein 1 heavy chain 1	Q14204	DYHC1_HUMAN	1.03067	1.23584e-11	0.0256619	0.746208	0.0219428	0.747086	0.444087	3.02614e-12
724	DYNC1I2	Cytoplasmic dynein 1 intermediate chain 2;Isoform 2B of Cytoplasmic dynein 1 intermediate chain 2;Isoform 2C of Cytoplasmic dynein 1 intermediate chain 2;Isoform 2E of Cytoplasmic dynein 1 intermediate chain 2;Isoform 2F of Cytoplasmic dynein 1 intermediate chain 2;Isoform 3 of Cytoplasmic dynein 1 intermediate chain 2	Q13409;Q13409-2;Q13409-3;Q13409-5;Q13409-6;Q13409-7	DC1I2_HUMAN	0.919585	0.113015	-0.114718	0.652686	-0.152616	0.621431	0.218621	0.579656
725	DYNC1LI2	Cytoplasmic dynein 1 light intermediate chain 2	O43237	DC1L2_HUMAN	1.15217	0.0307489	0.00315818	0.732222	0.106945	0.62645	0.247518	0.490686
726	DYNC2H1	Cytoplasmic dynein 2 heavy chain 1;Isoform 2 of Cytoplasmic dynein 2 heavy chain 1	Q8NCM8;Q8NCM8-2	DYHC2_HUMAN	#N/A	#N/A	#N/A	#N/A	#N/A	#N/A	-0.0149782	0.709594
727	DYNLL2	Dynein light chain 2, cytoplasmic	Q96FJ2	DYL2_HUMAN	0.426671	0.229109	-0.375819	0.0873745	-0.332548	0.11789	-0.0194818	0.728314
728	DZIP3	E3 ubiquitin-protein ligase DZIP3	Q86Y13	DZIP3_HUMAN	#N/A	#N/A	#N/A	#N/A	-0.217952	0.548805	#N/A	#N/A
729	EARS2	Probable glutamate--tRNA ligase, mitochondrial;Isoform 2 of Probable glutamate--tRNA ligase, mitochondrial	Q5JPH6;Q5JPH6-2	SYEM_HUMAN	#N/A	#N/A	-0.257506	0.575368	#N/A	#N/A	-0.40623	0.510553
730	EBNA1BP2	Probable rRNA-processing protein EBP2	Q99848	EBP2_HUMAN	#N/A	#N/A	-0.637395	0.00963468	-0.695677	0.000551885	-0.468688	0.308009
731	ECH1	Delta(3,5)-Delta(2,4)-dienoyl-CoA isomerase, mitochondrial	Q13011	ECH1_HUMAN	0.318354	0.290716	0.204839	0.222181	0.110397	0.599954	-0.298899	0.0573136
732	ECHDC1	Ethylmalonyl-CoA decarboxylase;Isoform 2 of Ethylmalonyl-CoA decarboxylase;Isoform 3 of Ethylmalonyl-CoA decarboxylase;Isoform 6 of Ethylmalonyl-CoA decarboxylase	Q9NTX5;Q9NTX5-2;Q9NTX5-3;Q9NTX5-6	ECHD1_HUMAN	0.00558245	0.710518	0.294478	0.395232	0.228937	0.501999	0.135289	0.636494
733	ECHS1	Enoyl-CoA hydratase, mitochondrial	P30084	ECHM_HUMAN	-0.51078	0.010291	0.119538	0.63842	0.152794	0.381062	-0.21377	0.311382
734	ECI1	Enoyl-CoA delta isomerase 1, mitochondrial	P42126	ECI1_HUMAN	-0.516282	0.427184	0.104944	0.612527	0.143298	0.483951	-0.372817	0.14746
735	ECI2	Enoyl-CoA delta isomerase 2, mitochondrial;Isoform 2 of Enoyl-CoA delta isomerase 2, mitochondrial	O75521;O75521-2	ECI2_HUMAN	0.271329	0.641976	-0.0289103	0.700474	0.000912505	0.73288	-0.722818	0.0658057
736	ECM29	Proteasome-associated protein ECM29 homolog	Q5VYK3	ECM29_HUMAN	#N/A	#N/A	-0.402061	0.331273	-0.101983	0.634987	0.0590181	0.735404
737	EDC4	Enhancer of mRNA-decapping protein 4	Q6P2E9	EDC4_HUMAN	#N/A	#N/A	-0.0416387	0.692813	-0.185651	0.447187	-0.0225417	0.728015
738	EDF1	Endothelial differentiation-related factor 1;Isoform 2 of Endothelial differentiation-related factor 1;Isoform 3 of Endothelial differentiation-related factor 1	O60869;O60869-2;O60869-3	EDF1_HUMAN	#N/A	#N/A	-0.32353	0.415093	-0.425925	0.16724	0.502117	0.146422
739	EEA1	Early endosome antigen 1	Q15075	EEA1_HUMAN	1.14713	2.53817e-05	0.0437195	0.730148	0.134651	0.684307	0.0275293	0.729638
740	EEF1A1;EEF1A1P5	Elongation factor 1-alpha 1;Putative elongation factor 1-alpha-like 3	P68104;Q5VTE0	EF1A1_HUMAN;EF1A3_HUMAN	0.113944	0.639089	0.27699	8.01408e-07	0.267557	1.54017e-05	0.286972	0.00118861
741	EEF1A2	Elongation factor 1-alpha 2	Q05639	EF1A2_HUMAN	#N/A	#N/A	0.225846	0.526855	0.442625	0.225996	0.0354587	0.699352
742	EEF1B2	Elongation factor 1-beta	P24534	EF1B_HUMAN	-0.513376	0.448363	-0.0399625	0.738288	0.204228	0.542162	-0.294046	0.496627
743	EEF1D	Elongation factor 1-delta;Isoform 2 of Elongation factor 1-delta	P29692;P29692-2	EF1D_HUMAN	0.0903517	0.726124	0.123573	0.662906	0.325791	0.48612	-0.0100359	0.745036
744	EEF1G	Elongation factor 1-gamma;Isoform 2 of Elongation factor 1-gamma	P26641;P26641-2	EF1G_HUMAN	-0.229656	0.489017	0.0952401	0.504559	0.0994038	0.544947	-0.134684	0.425582
745	EEF2	Elongation factor 2	P13639	EF2_HUMAN	-0.473296	0.00940094	-0.332125	6.44951e-09	-0.279785	8.53337e-07	-0.00160519	0.751943
746	EFHD1	EF-hand domain-containing protein D1	Q9BUP0	EFHD1_HUMAN	-0.592877	0.421773	#N/A	#N/A	-0.809417	0.115937	-0.285705	0.566875
747	EFHD2	EF-hand domain-containing protein D2	Q96C19	EFHD2_HUMAN	#N/A	#N/A	#N/A	#N/A	#N/A	#N/A	#N/A	#N/A
748	EFL1	Elongation factor-like GTPase 1;Isoform 2 of Elongation factor-like GTPase 1	Q7Z2Z2;Q7Z2Z2-2	EFL1_HUMAN	#N/A	#N/A	-0.17456	0.607638	0.00708992	0.70947	0.524807	0.232549
749	EFTUD2	116 kDa U5 small nuclear ribonucleoprotein component;Isoform 2 of 116 kDa U5 small nuclear ribonucleoprotein component	Q15029;Q15029-2	U5S1_HUMAN	-0.470743	0.486683	-0.237565	4.01294e-07	-0.308622	1.60738e-09	-0.0921841	0.581578
750	EGLN1;EGLN1;EGLN1;EGLN3	Egl nine homolog 1;Isoform 2 of Egl nine homolog 1;Isoform 3 of Egl nine homolog 1;Egl nine homolog 3	Q9GZT9;Q9GZT9-2;Q9GZT9-3;Q9H6Z9	EGLN1_HUMAN;EGLN1_HUMAN;EGLN1_HUMAN;EGLN3_HUMAN	#N/A	#N/A	#N/A	#N/A	#N/A	#N/A	#N/A	#N/A
751	EHD1	EH domain-containing protein 1	Q9H4M9	EHD1_HUMAN	#N/A	#N/A	#N/A	#N/A	#N/A	#N/A	1.17967	0.000358707
752	EHD2	EH domain-containing protein 2	Q9NZN4	EHD2_HUMAN	0.807631	0.0631143	-0.938218	3.61181e-07	-0.642626	7.03477e-06	-0.584116	0.000361754
753	EHD3	EH domain-containing protein 3	Q9NZN3	EHD3_HUMAN	#N/A	#N/A	#N/A	#N/A	#N/A	#N/A	#N/A	#N/A
754	EI24	Etoposide-induced protein 2.4 homolog;Isoform 2 of Etoposide-induced protein 2.4 homolog	O14681;O14681-3	EI24_HUMAN	#N/A	#N/A	#N/A	#N/A	0.0272014	0.700869	#N/A	#N/A
755	EIF2AK2	Interferon-induced, double-stranded RNA-activated protein kinase;Isoform 2 of Interferon-induced, double-stranded RNA-activated protein kinase	P19525;P19525-2	E2AK2_HUMAN	#N/A	#N/A	-0.19718	0.719889	0.0941364	0.702825	1.41013	5.43975e-14
756	EIF2B1	Translation initiation factor eIF-2B subunit alpha	Q14232	EI2BA_HUMAN	#N/A	#N/A	#N/A	#N/A	-0.112823	0.647161	#N/A	#N/A
757	EIF2B3	Translation initiation factor eIF-2B subunit gamma;Isoform 2 of Translation initiation factor eIF-2B subunit gamma;Isoform 3 of Translation initiation factor eIF-2B subunit gamma	Q9NR50;Q9NR50-2;Q9NR50-3	EI2BG_HUMAN	#N/A	#N/A	-0.0423554	0.718528	0.0833743	0.674113	-0.147117	0.608704
758	EIF2B4	Translation initiation factor eIF-2B subunit delta	Q9UI10	EI2BD_HUMAN	#N/A	#N/A	-0.0979645	0.671599	-0.0626268	0.713857	-0.0539985	0.692396
759	EIF2B5	Translation initiation factor eIF-2B subunit epsilon	Q13144	EI2BE_HUMAN	#N/A	#N/A	0.0204634	0.738868	0.0576871	0.728287	0.120144	0.662781
760	EIF2S1	Eukaryotic translation initiation factor 2 subunit 1	P05198	IF2A_HUMAN	-0.405625	0.285632	-0.0928147	0.515401	-0.0904859	0.559532	0.0568026	0.735739
761	EIF2S2	Eukaryotic translation initiation factor 2 subunit 2	P20042	IF2B_HUMAN	#N/A	#N/A	-0.142175	0.594927	-0.74058	0.169896	0.203226	0.553328
762	EIF2S3	Eukaryotic translation initiation factor 2 subunit 3	P41091	IF2G_HUMAN	-0.31429	0.580683	-0.0966787	0.654271	-0.122768	0.562678	0.170511	0.486777
763	EIF3A	Eukaryotic translation initiation factor 3 subunit A	Q14152	EIF3A_HUMAN	-0.502095	0.00671455	-0.142119	0.0168381	-0.234598	0.000436684	-0.154325	0.251214
764	EIF3B	Eukaryotic translation initiation factor 3 subunit B;Isoform 2 of Eukaryotic translation initiation factor 3 subunit B	P55884;P55884-2	EIF3B_HUMAN	-0.522175	0.233236	-0.212562	9.17179e-06	-0.195241	0.151271	-0.0272249	0.748029
765	EIF3CL;EIF3C;EIF3C	Eukaryotic translation initiation factor 3 subunit C-like protein;Eukaryotic translation initiation factor 3 subunit C;Isoform 2 of Eukaryotic translation initiation factor 3 subunit C	B5ME19;Q99613;Q99613-2	EIFCL_HUMAN;EIF3C_HUMAN;EIF3C_HUMAN	-0.144162	0.621745	-0.31248	8.93563e-08	-0.383073	3.52578e-09	-0.0101492	0.751737
766	EIF3D	Eukaryotic translation initiation factor 3 subunit D;Isoform 2 of Eukaryotic translation initiation factor 3 subunit D;Isoform 3 of Eukaryotic translation initiation factor 3 subunit D	O15371;O15371-2;O15371-3	EIF3D_HUMAN	-0.354585	0.611371	-0.416412	0.388403	-0.38198	0.435184	-0.228036	0.603832
767	EIF3E	Eukaryotic translation initiation factor 3 subunit E	P60228	EIF3E_HUMAN	-0.366059	0.405733	0.0326327	0.746825	-0.0116188	0.7477	-0.132876	0.727251
768	EIF3F	Eukaryotic translation initiation factor 3 subunit F	O00303	EIF3F_HUMAN	-0.267338	0.572329	-0.106009	0.580491	-0.0867184	0.690369	-0.172157	0.467392
769	EIF3G	Eukaryotic translation initiation factor 3 subunit G	O75821	EIF3G_HUMAN	#N/A	#N/A	-0.055137	0.688529	-0.311907	0.365134	-0.0083315	0.709563
770	EIF3H	Eukaryotic translation initiation factor 3 subunit H	O15372	EIF3H_HUMAN	#N/A	#N/A	-0.118487	0.605432	-0.113029	0.624138	-0.0944523	0.666086
771	EIF3I	Eukaryotic translation initiation factor 3 subunit I	Q13347	EIF3I_HUMAN	-0.413947	0.517583	-0.066952	0.721181	-0.16207	0.584743	-0.0820745	0.731561
772	EIF3J	Eukaryotic translation initiation factor 3 subunit J	O75822	EIF3J_HUMAN	#N/A	#N/A	-0.096763	0.664194	0.101221	0.66102	0.0118998	0.707853
773	EIF3L	Eukaryotic translation initiation factor 3 subunit L	Q9Y262	EIF3L_HUMAN	-0.584088	0.395983	-0.14858	0.246837	-0.233002	0.0649082	-0.0616386	0.714606
774	EIF3M	Eukaryotic translation initiation factor 3 subunit M	Q7L2H7	EIF3M_HUMAN	#N/A	#N/A	-0.0123473	0.70688	-0.200197	0.540872	0.0129683	0.739345
775	EIF4A1	Eukaryotic initiation factor 4A-I	P60842	IF4A1_HUMAN	-0.804852	3.81045e-07	-0.199147	0.00231203	-0.10077	0.439383	-0.053143	0.742808
776	EIF4A2	Eukaryotic initiation factor 4A-II;Isoform 2 of Eukaryotic initiation factor 4A-II	Q14240;Q14240-2	IF4A2_HUMAN	0.158931	0.71774	0.139511	0.600188	0.171648	0.530852	0.190869	0.594147
777	EIF4A3	Eukaryotic initiation factor 4A-III	P38919	IF4A3_HUMAN	-0.699949	0.00227588	-0.0525891	0.729342	-0.0392446	0.745396	-0.186229	0.0595765
778	EIF4B	Eukaryotic translation initiation factor 4B	P23588	IF4B_HUMAN	-0.348821	0.577067	0.173531	0.419326	0.079376	0.686631	-0.157791	0.479755
779	EIF4E	Eukaryotic translation initiation factor 4E;Isoform 2 of Eukaryotic translation initiation factor 4E;Isoform 3 of Eukaryotic translation initiation factor 4E	P06730;P06730-2;P06730-3	IF4E_HUMAN	-0.213543	0.651265	-0.215325	0.377273	-0.0634681	0.712984	-0.0612531	0.688458
780	EIF4EBP1	Eukaryotic translation initiation factor 4E-binding protein 1	Q13541	4EBP1_HUMAN	#N/A	#N/A	-0.0371459	0.702013	0.182257	0.601816	-0.372251	0.538347
781	EIF4G1	Eukaryotic translation initiation factor 4 gamma 1;Isoform B of Eukaryotic translation initiation factor 4 gamma 1;Isoform C of Eukaryotic translation initiation factor 4 gamma 1;Isoform D of Eukaryotic translation initiation factor 4 gamma 1;Isoform 8 of Eukaryotic translation initiation factor 4 gamma 1;Isoform 9 of Eukaryotic translation initiation factor 4 gamma 1	Q04637;Q04637-3;Q04637-4;Q04637-5;Q04637-8;Q04637-9	IF4G1_HUMAN	-0.187838	0.500933	-0.233256	0.00338042	-0.243353	0.0055261	-0.0277585	0.749059
782	EIF4G2	Eukaryotic translation initiation factor 4 gamma 2;Isoform 2 of Eukaryotic translation initiation factor 4 gamma 2	P78344;P78344-2	IF4G2_HUMAN	-0.0582935	0.738389	0.157227	0.0946404	-0.0274494	0.747511	0.0981077	0.60634
783	EIF4G3	Eukaryotic translation initiation factor 4 gamma 3;Isoform 3 of Eukaryotic translation initiation factor 4 gamma 3	O43432;O43432-3	IF4G3_HUMAN	#N/A	#N/A	-0.492925	0.398724	-0.20277	0.556629	0.197195	0.580811
784	EIF4H	Eukaryotic translation initiation factor 4H;Isoform Short of Eukaryotic translation initiation factor 4H	Q15056;Q15056-2	IF4H_HUMAN	#N/A	#N/A	0.0655388	0.708881	0.131653	0.60617	-0.0880478	0.677964
785	EIF5	Eukaryotic translation initiation factor 5	P55010	IF5_HUMAN	0.0489223	0.736841	-0.345284	0.0586947	-0.265236	0.211009	0.197497	0.261077
786	EIF5A	Eukaryotic translation initiation factor 5A-1;Isoform 2 of Eukaryotic translation initiation factor 5A-1	P63241;P63241-2	IF5A1_HUMAN	-0.4106	0.508224	-0.0339233	0.748475	0.020553	0.749175	0.248105	0.352615
787	EIF5B	Eukaryotic translation initiation factor 5B	O60841	IF2P_HUMAN	#N/A	#N/A	-0.16809	0.595107	-0.332767	0.102602	-0.153686	0.656449
788	EIF6	Eukaryotic translation initiation factor 6	P56537	IF6_HUMAN	-0.660117	0.0356879	-0.134818	0.714277	-0.00329221	0.740964	-0.1204	0.628634
789	ELAVL1	ELAV-like protein 1;Isoform 2 of ELAV-like protein 1	Q15717;Q15717-2	ELAV1_HUMAN	-0.493172	0.281633	-0.00414754	0.749455	-0.123951	0.543521	-0.196646	0.0391763
790	ELAVL4;ELAVL4;ELAVL4;ELAVL4;ELAVL4;ELAVL2;ELAVL2;ELAVL3;ELAVL3	ELAV-like protein 4;Isoform 2 of ELAV-like protein 4;Isoform 3 of ELAV-like protein 4;Isoform 4 of ELAV-like protein 4;Isoform 5 of ELAV-like protein 4;ELAV-like protein 2;Isoform 2 of ELAV-like protein 2;ELAV-like protein 3;Isoform 2 of ELAV-like protein 3	P26378;P26378-2;P26378-3;P26378-4;P26378-5;Q12926;Q12926-2;Q14576;Q14576-2	ELAV4_HUMAN;ELAV4_HUMAN;ELAV4_HUMAN;ELAV4_HUMAN;ELAV4_HUMAN;ELAV2_HUMAN;ELAV2_HUMAN;ELAV3_HUMAN;ELAV3_HUMAN	#N/A	#N/A	#N/A	#N/A	#N/A	#N/A	#N/A	#N/A
791	ELMOD2	ELMO domain-containing protein 2	Q8IZ81	ELMD2_HUMAN	#N/A	#N/A	0.128163	0.635766	#N/A	#N/A	#N/A	#N/A
792	ELOB	Elongin-B;Isoform 2 of Elongin-B	Q15370;Q15370-2	ELOB_HUMAN	#N/A	#N/A	#N/A	#N/A	#N/A	#N/A	#N/A	#N/A
793	ELOC	Elongin-C	Q15369	ELOC_HUMAN	#N/A	#N/A	-0.197648	0.457716	-0.100938	0.652066	0.0861474	0.714127
794	ELP3	Elongator complex protein 3;Isoform 2 of Elongator complex protein 3	Q9H9T3;Q9H9T3-2	ELP3_HUMAN	-0.166599	0.661861	-0.536806	0.117563	-0.357612	0.348826	-0.139712	0.624086
795	EMC1	ER membrane protein complex subunit 1;Isoform 2 of ER membrane protein complex subunit 1;Isoform 3 of ER membrane protein complex subunit 1;Isoform 4 of ER membrane protein complex subunit 1	Q8N766;Q8N766-2;Q8N766-3;Q8N766-4	EMC1_HUMAN	#N/A	#N/A	-0.18448	0.582405	#N/A	#N/A	0.0876954	0.680494
796	EMC2	ER membrane protein complex subunit 2	Q15006	EMC2_HUMAN	#N/A	#N/A	#N/A	#N/A	#N/A	#N/A	#N/A	#N/A
797	EMD	Emerin	P50402	EMD_HUMAN	-0.643107	0.34953	0.0671514	0.737655	0.108421	0.720522	-0.153638	0.637796
798	EML1	Echinoderm microtubule-associated protein-like 1;Isoform 3 of Echinoderm microtubule-associated protein-like 1	O00423;O00423-3	EMAL1_HUMAN	0.13793	0.673253	-0.0218041	0.745874	-0.0642577	0.693848	0.00134612	0.747911
799	EML2	Echinoderm microtubule-associated protein-like 2;Isoform 2 of Echinoderm microtubule-associated protein-like 2;Isoform 3 of Echinoderm microtubule-associated protein-like 2	O95834;O95834-2;O95834-3	EMAL2_HUMAN	#N/A	#N/A	-0.0687028	0.687565	0.125362	0.651844	#N/A	#N/A
800	EML3	Echinoderm microtubule-associated protein-like 3	Q32P44	EMAL3_HUMAN	0.389159	0.552314	0.278027	0.46244	0.375878	0.317311	0.145445	0.633861
801	ENAH	Protein enabled homolog;Isoform 2 of Protein enabled homolog;Isoform 3 of Protein enabled homolog	Q8N8S7;Q8N8S7-2;Q8N8S7-3	ENAH_HUMAN	0.307852	0.287384	-0.152111	0.569855	-0.0510816	0.725681	-0.354468	0.000340903
802	ENDOD1	Endonuclease domain-containing 1 protein	O94919	ENDD1_HUMAN	0.850393	0.00122497	-0.0801164	0.713466	0.0527633	0.734758	0.403882	0.195314
803	ENDOG	Endonuclease G, mitochondrial	Q14249	NUCG_HUMAN	#N/A	#N/A	0.0259145	0.700442	-0.220809	0.514557	-0.510256	0.187867
804	ENO1	Alpha-enolase	P06733	ENOA_HUMAN	0.34483	0.00246051	0.0290956	0.750196	0.260197	3.41942e-05	0.368162	1.0482e-05
805	ENO3	Beta-enolase;Isoform 2 of Beta-enolase;Isoform 3 of Beta-enolase	P13929;P13929-2;P13929-3	ENOB_HUMAN	0.135129	0.672507	0.126988	0.554769	0.212544	0.316253	0.199123	0.398475
806	ENOPH1	Enolase-phosphatase E1	Q9UHY7	ENOPH_HUMAN	#N/A	#N/A	0.362089	0.416274	0.659755	0.105296	0.565092	0.411763
807	ENPP4	Bis(5'-adenosyl)-triphosphatase ENPP4	Q9Y6X5	ENPP4_HUMAN	1.9628	0.00127007	-0.258448	0.539804	-0.356411	0.307548	0.140222	0.712409
808	EPHA2	Ephrin type-A receptor 2	P29317	EPHA2_HUMAN	#N/A	#N/A	#N/A	#N/A	#N/A	#N/A	#N/A	#N/A
809	EPHX1	Epoxide hydrolase 1	P07099	HYEP_HUMAN	1.32581	0	0.0508714	0.742661	0.0467378	0.743733	0.183897	0.421541
810	EPM2AIP1	EPM2A-interacting protein 1	Q7L775	EPMIP_HUMAN	#N/A	#N/A	#N/A	#N/A	#N/A	#N/A	#N/A	#N/A
811	EPRS	Bifunctional glutamate/proline--tRNA ligase	P07814	SYEP_HUMAN	-0.385504	0.0328123	-0.237166	0.00061071	-0.151299	0.0952578	-0.0372486	0.745611
812	EPS15	Epidermal growth factor receptor substrate 15	P42566	EPS15_HUMAN	1.02573	0.115775	-0.175764	0.587615	0.00267036	0.710733	0.344242	0.459367
813	EPS15L1	Epidermal growth factor receptor substrate 15-like 1;Isoform 2 of Epidermal growth factor receptor substrate 15-like 1;Isoform 3 of Epidermal growth factor receptor substrate 15-like 1;Isoform 4 of Epidermal growth factor receptor substrate 15-like 1	Q9UBC2;Q9UBC2-2;Q9UBC2-3;Q9UBC2-4	EP15R_HUMAN	1.01948	0.089318	-0.1817	0.545021	-0.132002	0.621536	0.389169	0.431715
814	ERAP1	Endoplasmic reticulum aminopeptidase 1;Isoform 2 of Endoplasmic reticulum aminopeptidase 1	Q9NZ08;Q9NZ08-2	ERAP1_HUMAN	#N/A	#N/A	0.22088	0.00465836	0.13215	0.190531	0.835085	0
815	ERAP2	Endoplasmic reticulum aminopeptidase 2;Isoform 3 of Endoplasmic reticulum aminopeptidase 2	Q6P179;Q6P179-3	ERAP2_HUMAN	#N/A	#N/A	0.125008	0.597308	0.196637	0.530772	1.46106	1.62833e-08
816	ERBIN	Erbin;Isoform 2 of Erbin;Isoform 3 of Erbin;Isoform 4 of Erbin;Isoform 5 of Erbin;Isoform 6 of Erbin;Isoform 7 of Erbin;Isoform 8 of Erbin;Isoform 9 of Erbin	Q96RT1;Q96RT1-2;Q96RT1-3;Q96RT1-4;Q96RT1-5;Q96RT1-6;Q96RT1-7;Q96RT1-8;Q96RT1-9	ERBIN_HUMAN	0.990488	0.0954121	-0.63277	0.0517464	-0.673119	0.0344154	-0.284421	0.525643
817	ERGIC1	Endoplasmic reticulum-Golgi intermediate compartment protein 1;Isoform 2 of Endoplasmic reticulum-Golgi intermediate compartment protein 1	Q969X5;Q969X5-2	ERGI1_HUMAN	0.161074	0.651086	0.0699027	0.701426	0.056186	0.685073	-0.289371	0.260414
818	ERGIC3	Endoplasmic reticulum-Golgi intermediate compartment protein 3;Isoform 3 of Endoplasmic reticulum-Golgi intermediate compartment protein 3	Q9Y282;Q9Y282-3	ERGI3_HUMAN	#N/A	#N/A	#N/A	#N/A	#N/A	#N/A	#N/A	#N/A
819	ERH	Enhancer of rudimentary homolog	P84090	ERH_HUMAN	-0.127906	0.67842	-0.288575	0.484707	-0.199116	0.574514	-0.13946	0.643938
820	ERLIN1	Erlin-1	O75477	ERLN1_HUMAN	#N/A	#N/A	-0.0749506	0.700079	-0.0732693	0.690158	0.0955341	0.71627
821	ERLIN2	Erlin-2	O94905	ERLN2_HUMAN	#N/A	#N/A	0.0997428	0.661609	0.182205	0.579141	0.395663	0.459676
822	ERO1A	ERO1-like protein alpha	Q96HE7	ERO1A_HUMAN	#N/A	#N/A	-0.0618394	0.680232	#N/A	#N/A	#N/A	#N/A
823	ERP29	Endoplasmic reticulum resident protein 29	P30040	ERP29_HUMAN	0.417695	0.224958	0.239721	0.00421973	0.0884818	0.572196	0.0129987	0.744771
824	ERP44	Endoplasmic reticulum resident protein 44	Q9BS26	ERP44_HUMAN	-0.112486	0.712227	-0.0204261	0.73735	-0.0401048	0.727524	0.134249	0.608368
825	ESD	S-formylglutathione hydrolase	P10768	ESTD_HUMAN	0.650651	0.315495	0.148261	0.53314	0.228497	0.375034	0.255152	0.336806
826	ESYT1	Extended synaptotagmin-1;Isoform 2 of Extended synaptotagmin-1	Q9BSJ8;Q9BSJ8-2	ESYT1_HUMAN	0.671695	0.233407	-0.240901	0.147806	-0.137072	0.447508	-0.163665	0.521398
827	ETF1	Eukaryotic peptide chain release factor subunit 1;Isoform 2 of Eukaryotic peptide chain release factor subunit 1	P62495;P62495-2	ERF1_HUMAN	0.0867332	0.721152	0.000586808	0.732933	-0.0622718	0.713707	0.117756	0.627266
828	ETFA	Electron transfer flavoprotein subunit alpha, mitochondrial	P13804	ETFA_HUMAN	-0.0202667	0.707257	0.174519	0.214167	0.138763	0.33492	-0.368484	9.86787e-06
829	ETFB	Electron transfer flavoprotein subunit beta	P38117	ETFB_HUMAN	-0.176855	0.535796	0.151525	0.115288	0.107654	0.435851	-0.328996	0.000104514
830	ETHE1	Persulfide dioxygenase ETHE1, mitochondrial	O95571	ETHE1_HUMAN	0.692343	0.294342	0.448303	0.199202	0.129267	0.610984	-0.034401	0.724848
831	EWSR1	RNA-binding protein EWS;Isoform 3 of RNA-binding protein EWS;Isoform 5 of RNA-binding protein EWS;Isoform 6 of RNA-binding protein EWS	Q01844;Q01844-3;Q01844-5;Q01844-6	EWS_HUMAN	-0.329413	0.575106	-0.195682	0.523529	-0.189537	0.568031	-0.0419719	0.724876
832	EXOC1	Exocyst complex component 1;Isoform 2 of Exocyst complex component 1	Q9NV70;Q9NV70-2	EXOC1_HUMAN	#N/A	#N/A	#N/A	#N/A	#N/A	#N/A	#N/A	#N/A
833	EXOC3	Exocyst complex component 3;Isoform 2 of Exocyst complex component 3;Isoform 3 of Exocyst complex component 3	O60645;O60645-2;O60645-3	EXOC3_HUMAN	0.578467	0.402676	-0.0817209	0.670248	-0.261062	0.463661	0.00627996	0.710026
834	EXOC3L4	Exocyst complex component 3-like protein 4	Q17RC7	EX3L4_HUMAN	0.965478	0.124787	-0.550598	0.152835	-0.56087	0.193545	0.214203	0.605147
835	EXOC4	Exocyst complex component 4	Q96A65	EXOC4_HUMAN	#N/A	#N/A	#N/A	#N/A	-0.604996	0.0860376	0.344878	0.282435
836	EXOC5	Exocyst complex component 5	O00471	EXOC5_HUMAN	0.996331	0.128134	-0.0745583	0.672192	0.0110584	0.707226	0.0534356	0.689982
837	EXOC7	Exocyst complex component 7;Isoform 1 of Exocyst complex component 7;Isoform 2 of Exocyst complex component 7;Isoform 5 of Exocyst complex component 7;Isoform 6 of Exocyst complex component 7	Q9UPT5;Q9UPT5-1;Q9UPT5-2;Q9UPT5-5;Q9UPT5-6	EXOC7_HUMAN	1.24641	0.0202102	-0.15317	0.598959	-0.275033	0.424548	0.215046	0.616223
838	EXOG	Nuclease EXOG, mitochondrial;Isoform 3 of Nuclease EXOG, mitochondrial;Isoform 4 of Nuclease EXOG, mitochondrial	Q9Y2C4;Q9Y2C4-3;Q9Y2C4-4	EXOG_HUMAN	#N/A	#N/A	-0.0613919	0.684197	-0.0755689	0.675085	-0.276931	0.548658
839	EXOSC2	Exosome complex component RRP4;Isoform 3 of Exosome complex component RRP4	Q13868;Q13868-3	EXOS2_HUMAN	#N/A	#N/A	-0.414774	0.275513	-0.451526	0.282756	#N/A	#N/A
840	EXOSC4	Exosome complex component RRP41	Q9NPD3	EXOS4_HUMAN	#N/A	#N/A	-0.404015	0.0202753	-0.377643	0.0115718	-0.362978	0.255744
841	EXOSC5	Exosome complex component RRP46	Q9NQT4	EXOS5_HUMAN	#N/A	#N/A	-0.533739	0.264222	-0.452505	0.197611	#N/A	#N/A
842	EXOSC6	Exosome complex component MTR3	Q5RKV6	EXOS6_HUMAN	#N/A	#N/A	-0.435705	0.070278	-0.347453	0.413432	#N/A	#N/A
843	EXOSC8	Exosome complex component RRP43	Q96B26	EXOS8_HUMAN	#N/A	#N/A	#N/A	#N/A	#N/A	#N/A	#N/A	#N/A
844	EZR	Ezrin	P15311	EZRI_HUMAN	0.122338	0.654578	0.15234	0.331566	0.102537	0.610763	0.237282	0.0647801
845	FABP3	Fatty acid-binding protein, heart	P05413	FABPH_HUMAN	0.985346	0.088419	0.38123	0.3009	0.412556	0.27438	0.734828	0.105614
846	FABP5	Fatty acid-binding protein, epidermal	Q01469	FABP5_HUMAN	1.66592	0.00547817	0.266124	0.425467	0.618911	0.00263076	0.34281	0.539575
847	FABP7	Fatty acid-binding protein, brain;Isoform 2 of Fatty acid-binding protein, brain	O15540;O15540-2	FABP7_HUMAN	1.0105	0.0722955	0.337407	0.0866312	0.399766	0.0492359	0.75744	0.00163366
848	FAF2	FAS-associated factor 2	Q96CS3	FAF2_HUMAN	#N/A	#N/A	-0.00708743	0.709223	-0.15271	0.620327	#N/A	#N/A
849	FAH	Fumarylacetoacetase;Isoform 2 of Fumarylacetoacetase	P16930;P16930-2	FAAA_HUMAN	#N/A	#N/A	#N/A	#N/A	0.459413	0.250374	#N/A	#N/A
850	FAHD1	Acylpyruvase FAHD1, mitochondrial;Isoform 2 of Acylpyruvase FAHD1, mitochondrial;Isoform 3 of Acylpyruvase FAHD1, mitochondrial	Q6P587;Q6P587-2;Q6P587-3	FAHD1_HUMAN	0.217761	0.721808	0.320669	0.382878	0.264499	0.489296	0.158782	0.713044
851	FAHD2A	Fumarylacetoacetate hydrolase domain-containing protein 2A	Q96GK7	FAH2A_HUMAN	0.0603042	0.700803	0.213903	0.273894	0.338702	0.0234668	-0.017844	0.705615
852	FAM120A	Constitutive coactivator of PPAR-gamma-like protein 1;Isoform F of Constitutive coactivator of PPAR-gamma-like protein 1	Q9NZB2;Q9NZB2-6	F120A_HUMAN	0.0716144	0.694978	-0.059792	0.720321	-0.134732	0.550639	0.00455293	0.732011
853	FAM120C	Constitutive coactivator of PPAR-gamma-like protein 2	Q9NX05	F120C_HUMAN	#N/A	#N/A	#N/A	#N/A	#N/A	#N/A	#N/A	#N/A
854	FAM129B	Niban-like protein 1;Isoform 2 of Niban-like protein 1	Q96TA1;Q96TA1-2	NIBL1_HUMAN	#N/A	#N/A	#N/A	#N/A	#N/A	#N/A	#N/A	#N/A
855	FAM136A	Protein FAM136A	Q96C01	F136A_HUMAN	#N/A	#N/A	#N/A	#N/A	#N/A	#N/A	-0.266099	0.578495
856	FAM160B1	Protein FAM160B1	Q5W0V3	F16B1_HUMAN	#N/A	#N/A	-0.165414	0.633468	#N/A	#N/A	#N/A	#N/A
857	FAM162A	Protein FAM162A	Q96A26	F162A_HUMAN	-0.353433	0.563441	-0.120384	0.648479	1.73535e-05	0.711375	-0.157501	0.663447
858	FAM172A	Protein FAM172A;Isoform 3 of Protein FAM172A;Isoform 4 of Protein FAM172A	Q8WUF8;Q8WUF8-3;Q8WUF8-4	F172A_HUMAN	#N/A	#N/A	#N/A	#N/A	#N/A	#N/A	#N/A	#N/A
859	FAM213A	Redox-regulatory protein FAM213A;Isoform 2 of Redox-regulatory protein FAM213A	Q9BRX8;Q9BRX8-2	F213A_HUMAN	1.17397	0.0346864	0.414407	0.440696	-0.0529852	0.692466	0.291535	0.546958
860	FAM98A	Protein FAM98A;Isoform 2 of Protein FAM98A	Q8NCA5;Q8NCA5-2	FA98A_HUMAN	#N/A	#N/A	-0.18819	0.500754	-0.0687996	0.720608	-0.0835393	0.711527
861	FAM98B	Protein FAM98B;Isoform 2 of Protein FAM98B	Q52LJ0;Q52LJ0-2	FA98B_HUMAN	-0.431909	0.505348	0.174625	0.58145	0.345644	0.37989	-0.230897	0.569787
862	FARP1	FERM, RhoGEF and pleckstrin domain-containing protein 1;Isoform 2 of FERM, RhoGEF and pleckstrin domain-containing protein 1	Q9Y4F1;Q9Y4F1-2	FARP1_HUMAN	0.570662	0.471077	0.110459	0.632185	0.140149	0.584177	-0.0420037	0.695319
863	FARSA	Phenylalanine--tRNA ligase alpha subunit	Q9Y285	SYFA_HUMAN	0.118275	0.715172	-0.315158	0.503414	0.00393073	0.732354	-0.550328	0.220792
864	FARSB	Phenylalanine--tRNA ligase beta subunit	Q9NSD9	SYFB_HUMAN	-0.318331	0.144009	0.0134576	0.751714	0.062709	0.722348	-0.186303	0.238531
865	FASN	Fatty acid synthase	P49327	FAS_HUMAN	0.237465	0.536804	-0.310473	0.000137635	-0.154119	0.00652454	0.0290028	0.749245
866	FASTKD2	FAST kinase domain-containing protein 2, mitochondrial	Q9NYY8	FAKD2_HUMAN	#N/A	#N/A	#N/A	#N/A	#N/A	#N/A	#N/A	#N/A
867	FAU	40S ribosomal protein S30	P62861	RS30_HUMAN	-0.664101	0.426613	-0.275665	0.353173	-0.479452	0.00141945	-0.142927	0.656838
868	FBL	rRNA 2'-O-methyltransferase fibrillarin	P22087	FBRL_HUMAN	-0.954741	2.39131e-06	-0.269066	0.56427	-0.0727524	0.721723	-0.169894	0.445899
869	FBXL20	F-box/LRR-repeat protein 20;Isoform 2 of F-box/LRR-repeat protein 20	Q96IG2;Q96IG2-2	FXL20_HUMAN	#N/A	#N/A	#N/A	#N/A	-0.092932	0.663115	-0.0939024	0.669649
870	FBXO7	F-box only protein 7;Isoform 2 of F-box only protein 7;Isoform 3 of F-box only protein 7	Q9Y3I1;Q9Y3I1-2;Q9Y3I1-3	FBX7_HUMAN	#N/A	#N/A	#N/A	#N/A	#N/A	#N/A	0.314425	0.550931
871	FDFT1	Squalene synthase	P37268	FDFT_HUMAN	#N/A	#N/A	#N/A	#N/A	#N/A	#N/A	#N/A	#N/A
872	FDPS	Farnesyl pyrophosphate synthase;Isoform 2 of Farnesyl pyrophosphate synthase	P14324;P14324-2	FPPS_HUMAN	0.255599	0.617244	-0.193799	0.488831	-0.0901465	0.653524	0.129912	0.639946
873	FDX1	Adrenodoxin, mitochondrial	P10109	ADX_HUMAN	0.0950783	0.68828	#N/A	#N/A	#N/A	#N/A	-0.00462102	0.71018
874	FDXR	NADPH:adrenodoxin oxidoreductase, mitochondrial;Isoform 3 of NADPH:adrenodoxin oxidoreductase, mitochondrial;Isoform 4 of NADPH:adrenodoxin oxidoreductase, mitochondrial;Isoform 7 of NADPH:adrenodoxin oxidoreductase, mitochondrial	P22570;P22570-3;P22570-4;P22570-7	ADRO_HUMAN	0.29241	0.593726	0.275075	0.000443786	0.176791	0.0689422	-0.108519	0.616492
875	FECH	Ferrochelatase, mitochondrial;Isoform 2 of Ferrochelatase, mitochondrial	P22830;P22830-2	HEMH_HUMAN	#N/A	#N/A	-0.186225	0.596002	-0.209141	0.572462	-0.477463	0.372647
876	FEN1	Flap endonuclease 1	P39748	FEN1_HUMAN	-1.8206	0.00116702	-0.190214	0.40378	-0.125289	0.604004	-0.214051	0.468193
877	FERMT2	Fermitin family homolog 2;Isoform 2 of Fermitin family homolog 2;Isoform 3 of Fermitin family homolog 2	Q96AC1;Q96AC1-2;Q96AC1-3	FERM2_HUMAN	#N/A	#N/A	#N/A	#N/A	0.261756	0.568641	#N/A	#N/A
878	FGF2	Fibroblast growth factor 2;Isoform 2 of Fibroblast growth factor 2;Isoform 3 of Fibroblast growth factor 2;Isoform 4 of Fibroblast growth factor 2	P09038;P09038-1;P09038-2;P09038-3	FGF2_HUMAN	#N/A	#N/A	0.116021	0.672586	0.0875617	0.691735	0.297672	0.356783
879	FH	Fumarate hydratase, mitochondrial;Isoform Cytoplasmic of Fumarate hydratase, mitochondrial	P07954;P07954-2	FUMH_HUMAN	#N/A	#N/A	0.213713	0.296848	0.21999	0.28611	-0.430716	0.00208997
880	FHL1	Four and a half LIM domains protein 1;Isoform 1 of Four and a half LIM domains protein 1;Isoform 4 of Four and a half LIM domains protein 1;Isoform 5 of Four and a half LIM domains protein 1	Q13642;Q13642-1;Q13642-4;Q13642-5	FHL1_HUMAN	1.81699	3.03622e-07	0.508354	0.0546074	0.463784	0.118543	0.763138	0.0654205
881	FHL2	Four and a half LIM domains protein 2	Q14192	FHL2_HUMAN	-1.32578	0.00801312	0.145594	0.649382	0.0821585	0.720551	-0.459261	0.0921936
882	FHL3	Four and a half LIM domains protein 3	Q13643	FHL3_HUMAN	#N/A	#N/A	0.395597	0.0444797	0.349324	0.106252	#N/A	#N/A
883	FIP1L1	Pre-mRNA 3'-end-processing factor FIP1;Isoform 3 of Pre-mRNA 3'-end-processing factor FIP1;Isoform 4 of Pre-mRNA 3'-end-processing factor FIP1;Isoform 5 of Pre-mRNA 3'-end-processing factor FIP1	Q6UN15;Q6UN15-3;Q6UN15-4;Q6UN15-5	FIP1_HUMAN	0.357912	0.576219	-0.0151554	0.706344	#N/A	#N/A	-0.163683	0.616761
884	FIS1	Mitochondrial fission 1 protein	Q9Y3D6	FIS1_HUMAN	-0.103586	0.684563	-0.0292207	0.736866	-0.0120151	0.739169	-0.206336	0.550054
885	FKBP10	Peptidyl-prolyl cis-trans isomerase FKBP10	Q96AY3	FKB10_HUMAN	-1.64506	1.87369e-06	0.320437	1.20162e-08	0.323605	1.51108e-08	-0.418082	7.88863e-05
886	FKBP1A	Peptidyl-prolyl cis-trans isomerase FKBP1A	P62942	FKB1A_HUMAN	-0.218516	0.644772	0.269149	0.535096	0.421204	0.328042	0.314854	0.513286
887	FKBP2	Peptidyl-prolyl cis-trans isomerase FKBP2	P26885	FKBP2_HUMAN	0.302987	0.594747	0.348564	0.405489	0.342476	0.402921	0.368823	0.418742
888	FKBP3	Peptidyl-prolyl cis-trans isomerase FKBP3	Q00688	FKBP3_HUMAN	0.314494	0.593002	0.122974	0.60141	0.194029	0.330541	0.169665	0.508657
889	FKBP4	Peptidyl-prolyl cis-trans isomerase FKBP4	Q02790	FKBP4_HUMAN	-1.17139	0.035505	-0.189203	0.51235	0.0436685	0.737401	-0.143388	0.663198
890	FKBP5	Peptidyl-prolyl cis-trans isomerase FKBP5	Q13451	FKBP5_HUMAN	#N/A	#N/A	#N/A	#N/A	#N/A	#N/A	#N/A	#N/A
891	FKBP7	Peptidyl-prolyl cis-trans isomerase FKBP7;Isoform 2 of Peptidyl-prolyl cis-trans isomerase FKBP7;Isoform 3 of Peptidyl-prolyl cis-trans isomerase FKBP7	Q9Y680;Q9Y680-2;Q9Y680-3	FKBP7_HUMAN	#N/A	#N/A	0.194409	0.596893	0.0674561	0.676281	-0.138667	0.632679
892	FKBP9	Peptidyl-prolyl cis-trans isomerase FKBP9;Isoform 3 of Peptidyl-prolyl cis-trans isomerase FKBP9	O95302;O95302-3	FKBP9_HUMAN	0.155937	0.648886	0.30478	0.0116512	0.139553	0.453757	0.134654	0.59719
893	FLAD1	FAD synthase;Isoform 2 of FAD synthase;Isoform 3 of FAD synthase	Q8NFF5;Q8NFF5-2;Q8NFF5-3	FAD1_HUMAN	-0.0298208	0.705361	0.0794784	0.682616	0.0901569	0.666291	-0.178034	0.553617
894	FLII	Protein flightless-1 homolog;Isoform 2 of Protein flightless-1 homolog;Isoform 3 of Protein flightless-1 homolog	Q13045;Q13045-2;Q13045-3	FLII_HUMAN	0.34684	0.565233	-0.219591	0.310157	-0.232675	0.23529	0.363359	0.0498011
895	FLNA	Filamin-A;Isoform 2 of Filamin-A	P21333;P21333-2	FLNA_HUMAN	-0.0590098	0.742024	0.210189	1.4964e-05	0.178129	0.000111461	0.145351	0.110752
896	FLNB	Filamin-B;Isoform 2 of Filamin-B;Isoform 8 of Filamin-B;Isoform 9 of Filamin-B	O75369;O75369-2;O75369-8;O75369-9	FLNB_HUMAN	-0.374566	0.111235	0.15144	0.00397072	0.0877534	0.305855	-0.145139	0.0149174
897	FLNC	Filamin-C;Isoform 2 of Filamin-C	Q14315;Q14315-2	FLNC_HUMAN	#N/A	#N/A	#N/A	#N/A	#N/A	#N/A	#N/A	#N/A
898	FLOT1	Flotillin-1	O75955	FLOT1_HUMAN	0.961827	0.162301	-0.408346	0.213466	-0.306855	0.375166	-0.417946	0.438504
899	FLOT2	Flotillin-2	Q14254	FLOT2_HUMAN	#N/A	#N/A	-0.506579	0.361459	#N/A	#N/A	#N/A	#N/A
900	FMR1	Synaptic functional regulator FMR1;Isoform 1 of Synaptic functional regulator FMR1;Isoform 2 of Synaptic functional regulator FMR1;Isoform 3 of Synaptic functional regulator FMR1;Isoform 4 of Synaptic functional regulator FMR1;Isoform 5 of Synaptic functional regulator FMR1;Isoform 7 of Synaptic functional regulator FMR1;Isoform 8 of Synaptic functional regulator FMR1;Isoform 9 of Synaptic functi…	Q06787;Q06787-2;Q06787-3;Q06787-4;Q06787-5;Q06787-6;Q06787-7;Q06787-8;Q06787-9	FMR1_HUMAN	#N/A	#N/A	#N/A	#N/A	-0.52236	0.375694	0.237418	0.620168
901	FN1	Fibronectin;Isoform 10 of Fibronectin;Isoform 11 of Fibronectin;Isoform 13 of Fibronectin;Isoform 14 of Fibronectin;Isoform 15 of Fibronectin;Isoform 17 of Fibronectin;Isoform 3 of Fibronectin;Isoform 4 of Fibronectin;Isoform 5 of Fibronectin;Isoform 6 of Fibronectin;Isoform 7 of Fibronectin;Isoform 8 of Fibronectin;Isoform 9 of Fibronectin	P02751;P02751-10;P02751-11;P02751-13;P02751-14;P02751-15;P02751-17;P02751-3;P02751-4;P02751-5;P02751-6;P02751-7;P02751-8;P02751-9	FINC_HUMAN	#N/A	#N/A	#N/A	#N/A	0.0404096	0.705869	#N/A	#N/A
902	FNDC3A	Fibronectin type-III domain-containing protein 3A;Isoform 2 of Fibronectin type-III domain-containing protein 3A	Q9Y2H6;Q9Y2H6-2	FND3A_HUMAN	#N/A	#N/A	-0.149383	0.609597	-0.54238	0.306471	0.100943	0.664813
903	FNTA	Protein farnesyltransferase/geranylgeranyltransferase type-1 subunit alpha	P49354	FNTA_HUMAN	0.845461	0.0123937	0.095068	0.644818	0.325607	0.0496881	0.366706	0.202025
904	FNTB	Protein farnesyltransferase subunit beta;Isoform 2 of Protein farnesyltransferase subunit beta	P49356;P49356-2	FNTB_HUMAN	#N/A	#N/A	#N/A	#N/A	#N/A	#N/A	#N/A	#N/A
905	FOCAD	Focadhesin	Q5VW36	FOCAD_HUMAN	#N/A	#N/A	-0.131244	0.623776	-0.0137495	0.706217	0.0733983	0.678041
906	FRK	Tyrosine-protein kinase FRK;Isoform 2 of Tyrosine-protein kinase FRK	P42685;P42685-2	FRK_HUMAN	0.563669	0.584366	-0.978224	0.529261	-0.448641	0.686414	0.383841	0.554553
907	FRYL	Protein furry homolog-like	O94915	FRYL_HUMAN	#N/A	#N/A	#N/A	#N/A	#N/A	#N/A	#N/A	#N/A
908	FSCN1	Fascin	Q16658	FSCN1_HUMAN	0.927186	4.8195e-09	0.143616	0.305238	0.273787	1.85706e-05	0.443154	1.53077e-09
909	FTH1	Ferritin heavy chain	P02794	FRIH_HUMAN	1.37988	0.0206692	#N/A	#N/A	#N/A	#N/A	1.09709	0.0187709
910	FTO	Alpha-ketoglutarate-dependent dioxygenase FTO	Q9C0B1	FTO_HUMAN	#N/A	#N/A	-0.181702	0.456055	-0.158513	0.536959	-0.560823	0.167594
911	FTSJ3	pre-rRNA processing protein FTSJ3	Q8IY81	SPB1_HUMAN	-1.08003	0.0439439	-0.270467	0.471472	-0.46548	8.47698e-05	-0.382155	0.422585
912	FUBP1	Far upstream element-binding protein 1	Q96AE4	FUBP1_HUMAN	-0.404249	0.0550945	0.116689	0.425123	0.0716569	0.584869	-0.0353181	0.745969
913	FUBP3	Far upstream element-binding protein 3	Q96I24	FUBP3_HUMAN	-0.332836	0.584114	0.164303	0.354843	0.0569392	0.733404	-0.162095	0.492253
914	FUCA2	Plasma alpha-L-fucosidase	Q9BTY2	FUCO2_HUMAN	0.633612	0.481192	-0.158728	0.654709	-0.293689	0.583799	0.0982083	0.682431
915	FUNDC2	FUN14 domain-containing protein 2	Q9BWH2	FUND2_HUMAN	-0.017763	0.707916	0.20733	0.555342	-0.018051	0.704787	-0.0413022	0.696338
916	FUS	RNA-binding protein FUS;Isoform Short of RNA-binding protein FUS	P35637;P35637-2	FUS_HUMAN	-0.603934	0.363097	0.0356199	0.722885	0.0754699	0.673293	-0.0563176	0.686739
917	FXR1	Fragile X mental retardation syndrome-related protein 1	P51114	FXR1_HUMAN	0.31569	0.585809	-0.04363	0.690721	-0.269154	0.462848	0.239747	0.525805
918	FZD7	Frizzled-7	O75084	FZD7_HUMAN	#N/A	#N/A	#N/A	#N/A	#N/A	#N/A	#N/A	#N/A
919	G3BP1	Ras GTPase-activating protein-binding protein 1	Q13283	G3BP1_HUMAN	-0.827395	0.208193	-0.476047	0.296691	-0.472562	0.326269	-0.348539	0.514473
920	G3BP2	Ras GTPase-activating protein-binding protein 2;Isoform B of Ras GTPase-activating protein-binding protein 2	Q9UN86;Q9UN86-2	G3BP2_HUMAN	#N/A	#N/A	-0.450285	0.28627	-0.394085	0.0024226	-0.0719407	0.687314
921	G6PD	Glucose-6-phosphate 1-dehydrogenase;Isoform Long of Glucose-6-phosphate 1-dehydrogenase;Isoform 3 of Glucose-6-phosphate 1-dehydrogenase	P11413;P11413-2;P11413-3	G6PD_HUMAN	1.02	7.08165e-11	-0.0707682	0.667512	0.0253112	0.746873	0.337724	1.03267e-05
922	GAA	Lysosomal alpha-glucosidase	P10253	LYAG_HUMAN	0.439251	0.00153629	0.0774072	0.65046	-0.00201277	0.751417	0.124862	0.527177
923	GALK1	Galactokinase;Isoform 2 of Galactokinase	P51570;P51570-2	GALK1_HUMAN	#N/A	#N/A	#N/A	#N/A	#N/A	#N/A	#N/A	#N/A
924	GALNT2	Polypeptide N-acetylgalactosaminyltransferase 2	Q10471	GALT2_HUMAN	-0.0439039	0.704146	-0.746659	0.0436241	-0.903073	0.0002433	0.0606176	0.736764
925	GANAB	Neutral alpha-glucosidase AB	Q14697	GANAB_HUMAN	-0.410687	0.00492376	0.210426	0.000182833	0.179898	0.00533573	-0.140481	0.0986797
926	GAP43	Neuromodulin;Isoform 2 of Neuromodulin	P17677;P17677-2	NEUM_HUMAN	3.73237	9.25947e-07	-0.201225	0.629742	-0.247947	0.561704	#N/A	#N/A
927	GAPDH	Glyceraldehyde-3-phosphate dehydrogenase	P04406	G3P_HUMAN	0.664836	4.02072e-09	0.13767	0.037881	0.189215	0.00152778	0.354571	5.12873e-08
928	GAPVD1	GTPase-activating protein and VPS9 domain-containing protein 1;Isoform 2 of GTPase-activating protein and VPS9 domain-containing protein 1;Isoform 3 of GTPase-activating protein and VPS9 domain-containing protein 1;Isoform 4 of GTPase-activating protein and VPS9 domain-containing protein 1;Isoform 5 of GTPase-activating protein and VPS9 domain-containing protein 1;Isoform 6 of GTPase-activating p…	Q14C86;Q14C86-2;Q14C86-3;Q14C86-4;Q14C86-5;Q14C86-6	GAPD1_HUMAN	#N/A	#N/A	#N/A	#N/A	#N/A	#N/A	#N/A	#N/A
929	GAR1	H/ACA ribonucleoprotein complex subunit 1;Isoform 2 of H/ACA ribonucleoprotein complex subunit 1	Q9NY12;Q9NY12-2	GAR1_HUMAN	-0.939938	0.107374	0.00330369	0.740815	0.0598767	0.717183	-0.314677	0.0276661
930	GARS	Glycine--tRNA ligase	P41250	GARS_HUMAN	-0.794695	0.00306143	-0.221616	0.325529	-0.0557112	0.742978	0.0263124	0.750796
931	GART	Trifunctional purine biosynthetic protein adenosine-3	P22102	PUR2_HUMAN	-0.116914	0.67963	-0.124865	0.442331	0.0109799	0.751668	0.21819	0.00481238
932	GBA	Glucosylceramidase;Isoform Short of Glucosylceramidase;Isoform 4 of Glucosylceramidase	P04062;P04062-2;P04062-4	GLCM_HUMAN	0.150389	0.728585	0.510266	0.679291	0.254075	0.727579	0.289271	0.720666
933	GBP1	Guanylate-binding protein 1	P32455	GBP1_HUMAN	#N/A	#N/A	0.172376	0.587801	0.382417	0.122799	2.18716	2.84907e-11
934	GBP2	Guanylate-binding protein 2	P32456	GBP2_HUMAN	#N/A	#N/A	#N/A	#N/A	#N/A	#N/A	#N/A	#N/A
935	GCDH	Glutaryl-CoA dehydrogenase, mitochondrial;Isoform Short of Glutaryl-CoA dehydrogenase, mitochondrial	Q92947;Q92947-2	GCDH_HUMAN	#N/A	#N/A	0.0586608	0.722405	0.110541	0.685437	-0.378739	0.236996
936	GCLM	Glutamate--cysteine ligase regulatory subunit	P48507	GSH0_HUMAN	0.78802	0.34243	0.0586043	0.686162	0.0910789	0.665923	1.30338	0.000307099
937	GCN1	eIF-2-alpha kinase activator GCN1	Q92616	GCN1_HUMAN	-0.260609	0.464066	-0.0829097	0.609206	0.0690041	0.644263	-0.105106	0.582723
938	GDAP1	Ganglioside-induced differentiation-associated protein 1;Isoform 2 of Ganglioside-induced differentiation-associated protein 1	Q8TB36;Q8TB36-2	GDAP1_HUMAN	0.569554	0.413907	-0.0400762	0.693227	-0.00288059	0.710641	0.0212331	0.704531
939	GDAP2	Ganglioside-induced differentiation-associated protein 2;Isoform 2 of Ganglioside-induced differentiation-associated protein 2	Q9NXN4;Q9NXN4-2	GDAP2_HUMAN	0.725364	0.253228	-0.388715	0.2789	-0.509617	0.0941779	0.199192	0.609318
940	GDI1	Rab GDP dissociation inhibitor alpha	P31150	GDIA_HUMAN	2.31241	0.000226008	#N/A	#N/A	0.246979	0.569989	#N/A	#N/A
941	GDI2	Rab GDP dissociation inhibitor beta	P50395	GDIB_HUMAN	1.31268	6.76227e-16	-0.0653714	0.743587	0.144394	0.311076	0.517227	1.93029e-09
942	GEMIN5	Gem-associated protein 5	Q8TEQ6	GEMI5_HUMAN	#N/A	#N/A	-0.304043	0.512435	-0.149245	0.610652	-0.564338	0.328336
943	GEMIN8	Gem-associated protein 8	Q9NWZ8	GEMI8_HUMAN	0.830875	0.166181	-0.551547	0.0534027	-0.624483	0.0697438	-0.0758738	0.681391
944	GFAP	Glial fibrillary acidic protein;Isoform 2 of Glial fibrillary acidic protein;Isoform 3 of Glial fibrillary acidic protein	P14136;P14136-2;P14136-3	GFAP_HUMAN	2.44145	0	0.238465	0.466991	-0.0192231	0.75208	0.779385	6.54888e-07
945	GFM1	Elongation factor G, mitochondrial	Q96RP9	EFGM_HUMAN	#N/A	#N/A	-0.599114	0.0796257	-0.56917	0.00210117	#N/A	#N/A
946	GFM2	Ribosome-releasing factor 2, mitochondrial;Isoform 2 of Ribosome-releasing factor 2, mitochondrial;Isoform 3 of Ribosome-releasing factor 2, mitochondrial	Q969S9;Q969S9-2;Q969S9-3	RRF2M_HUMAN	#N/A	#N/A	0.182834	0.58304	0.0920195	0.657141	#N/A	#N/A
947	GFPT1	Glutamine--fructose-6-phosphate aminotransferase [isomerizing] 1;Isoform 2 of Glutamine--fructose-6-phosphate aminotransferase [isomerizing] 1	Q06210;Q06210-2	GFPT1_HUMAN	#N/A	#N/A	#N/A	#N/A	-1.25649	0.000184414	0.489191	0.22565
948	GFPT2	Glutamine--fructose-6-phosphate aminotransferase [isomerizing] 2	O94808	GFPT2_HUMAN	#N/A	#N/A	-2.06589	0.225131	-0.654444	0.640751	-0.549566	0.658343
949	GGCT	Gamma-glutamylcyclotransferase	O75223	GGCT_HUMAN	#N/A	#N/A	0.152445	0.613785	0.483558	0.210833	#N/A	#N/A
950	GGH	Gamma-glutamyl hydrolase	Q92820	GGH_HUMAN	0.983029	0.0250651	-0.440738	0.505436	-0.111097	0.684891	-0.030077	0.72796
951	GINS3	DNA replication complex GINS protein PSF3;Isoform 3 of DNA replication complex GINS protein PSF3	Q9BRX5;Q9BRX5-3	PSF3_HUMAN	#N/A	#N/A	#N/A	#N/A	-0.600797	0.0817802	#N/A	#N/A
952	GIT2	ARF GTPase-activating protein GIT2;Isoform 10 of ARF GTPase-activating protein GIT2;Isoform 11 of ARF GTPase-activating protein GIT2;Isoform 3 of ARF GTPase-activating protein GIT2;Isoform 4 of ARF GTPase-activating protein GIT2;Isoform 5 of ARF GTPase-activating protein GIT2;Isoform 6 of ARF GTPase-activating protein GIT2;Isoform 7 of ARF GTPase-activating protein GIT2;Isoform 8 of ARF GTPase-ac…	Q14161;Q14161-10;Q14161-11;Q14161-3;Q14161-4;Q14161-5;Q14161-6;Q14161-7;Q14161-8;Q14161-9	GIT2_HUMAN	#N/A	#N/A	-0.057419	0.715974	-0.0677954	0.712923	0.0780866	0.677926
953	GLB1	Beta-galactosidase;Isoform 3 of Beta-galactosidase	P16278;P16278-3	BGAL_HUMAN	1.3572	9.09741e-05	0.0853762	0.718906	0.0193621	0.739144	0.420545	0.265708
954	GLG1	Golgi apparatus protein 1;Isoform 2 of Golgi apparatus protein 1;Isoform 3 of Golgi apparatus protein 1	Q92896;Q92896-2;Q92896-3	GSLG1_HUMAN	0.929227	8.35944e-07	-0.336766	0.0891679	-0.488731	0.0133175	0.00825945	0.749501
955	GLIPR2	Golgi-associated plant pathogenesis-related protein 1	Q9H4G4	GAPR1_HUMAN	0.868092	0.187512	0.132846	0.655189	0.0435736	0.736124	-0.0157129	0.740095
956	GLO1	Lactoylglutathione lyase;Isoform 2 of Lactoylglutathione lyase	Q04760;Q04760-2	LGUL_HUMAN	0.442653	0.00222833	0.0954803	0.453652	0.232533	0.0136828	0.131197	0.483287
957	GLOD4	Glyoxalase domain-containing protein 4;Isoform 2 of Glyoxalase domain-containing protein 4	Q9HC38;Q9HC38-2	GLOD4_HUMAN	#N/A	#N/A	0.254468	0.0600809	0.291861	0.11887	0.439199	0.00719142
958	GLRX	Glutaredoxin-1	P35754	GLRX1_HUMAN	#N/A	#N/A	#N/A	#N/A	#N/A	#N/A	#N/A	#N/A
959	GLRX3	Glutaredoxin-3	O76003	GLRX3_HUMAN	#N/A	#N/A	-0.230422	0.487339	0.130969	0.612637	0.0183192	0.705456
960	GLS	Glutaminase kidney isoform, mitochondrial;Isoform 3 of Glutaminase kidney isoform, mitochondrial	O94925;O94925-3	GLSK_HUMAN	#N/A	#N/A	#N/A	#N/A	#N/A	#N/A	#N/A	#N/A
961	GLUD1	Glutamate dehydrogenase 1, mitochondrial	P00367	DHE3_HUMAN	0.841004	8.07452e-13	0.228611	1.79305e-07	0.162772	0.00129316	0.0519856	0.722319
962	GLUL	Glutamine synthetase	P15104	GLNA_HUMAN	1.36647	0.000141342	0.0653156	0.728069	0.147661	0.610153	0.171804	0.604233
963	GM2A	Ganglioside GM2 activator	P17900	SAP3_HUMAN	1.15306	0.042883	-0.554571	0.429911	-0.140613	0.612582	0.138724	0.671679
964	GMDS	GDP-mannose 4,6 dehydratase;Isoform 2 of GDP-mannose 4,6 dehydratase	O60547;O60547-2	GMDS_HUMAN	-0.0570994	0.69852	-0.000761498	0.711161	0.142834	0.603603	0.00584893	0.709964
965	GMFB	Glia maturation factor beta	P60983	GMFB_HUMAN	1.28408	0.000261504	0.200672	0.344003	0.237977	0.165299	0.573414	0.145559
966	GMPPA	Mannose-1-phosphate guanyltransferase alpha;Isoform 2 of Mannose-1-phosphate guanyltransferase alpha	Q96IJ6;Q96IJ6-2	GMPPA_HUMAN	#N/A	#N/A	#N/A	#N/A	#N/A	#N/A	#N/A	#N/A
967	GMPR2	GMP reductase 2;Isoform 2 of GMP reductase 2	Q9P2T1;Q9P2T1-2	GMPR2_HUMAN	#N/A	#N/A	0.0346774	0.700046	#N/A	#N/A	0.307429	0.524913
968	GMPS	GMP synthase [glutamine-hydrolyzing];Isoform 2 of GMP synthase [glutamine-hydrolyzing]	P49915;P49915-2	GUAA_HUMAN	#N/A	#N/A	-0.0626444	0.717769	0.114393	0.625323	-0.395508	0.16336
969	GNA11	Guanine nucleotide-binding protein subunit alpha-11	P29992	GNA11_HUMAN	0.873463	0.120504	-0.300837	0.484329	-0.194404	0.556343	0.00893907	0.709037
970	GNA13	Guanine nucleotide-binding protein subunit alpha-13	Q14344	GNA13_HUMAN	1.88694	0.0148191	0.280244	0.726757	0.297729	0.724346	0.768708	0.553255
971	GNAI2	Guanine nucleotide-binding protein G(i) subunit alpha-2;Isoform 2 of Guanine nucleotide-binding protein G(i) subunit alpha-2;Isoform 3 of Guanine nucleotide-binding protein G(i) subunit alpha-2;Isoform 5 of Guanine nucleotide-binding protein G(i) subunit alpha-2;Isoform 6 of Guanine nucleotide-binding protein G(i) subunit alpha-2	P04899;P04899-2;P04899-3;P04899-5;P04899-6	GNAI2_HUMAN	1.46172	2.12877e-10	-0.306309	0.357473	-0.216567	0.259583	0.349571	0.00095844
972	GNAI3	Guanine nucleotide-binding protein G(k) subunit alpha	P08754	GNAI3_HUMAN	0.472131	0.474911	-0.287197	0.0332535	-0.386069	0.0138662	0.117122	0.653039
973	GNAS	Guanine nucleotide-binding protein G(s) subunit alpha isoforms short;Isoform 4 of Guanine nucleotide-binding protein G(s) subunit alpha isoforms short;Guanine nucleotide-binding protein G(s) subunit alpha isoforms XLas	P63092;P63092-4;Q5JWF2	GNAS2_HUMAN;GNAS2_HUMAN;GNAS1_HUMAN	1.38987	9.00181e-17	0.0736125	0.717828	-0.0172556	0.744023	0.344277	0.285792
974	GNB1	Guanine nucleotide-binding protein G(I)/G(S)/G(T) subunit beta-1	P62873	GBB1_HUMAN	1.65613	0.102286	0.44716	0.669568	0.282325	0.715944	0.735935	0.564063
975	GNB2	Guanine nucleotide-binding protein G(I)/G(S)/G(T) subunit beta-2	P62879	GBB2_HUMAN	1.66283	4.22278e-07	-0.0962285	0.72178	-0.073358	0.731826	0.567093	0.0448025
976	GNB4	Guanine nucleotide-binding protein subunit beta-4	Q9HAV0	GBB4_HUMAN	#N/A	#N/A	#N/A	#N/A	#N/A	#N/A	#N/A	#N/A
977	GNG12	Guanine nucleotide-binding protein G(I)/G(S)/G(O) subunit gamma-12	Q9UBI6	GBG12_HUMAN	0.812204	0.457301	0.2414	0.686847	0.158088	0.717564	0.25412	0.690264
978	GNL3	Guanine nucleotide-binding protein-like 3;Isoform 2 of Guanine nucleotide-binding protein-like 3	Q9BVP2;Q9BVP2-2	GNL3_HUMAN	#N/A	#N/A	-0.844642	0.00745112	-0.978563	0.00224017	-0.485578	0.424778
979	GNPDA1	Glucosamine-6-phosphate isomerase 1	P46926	GNPI1_HUMAN	#N/A	#N/A	#N/A	#N/A	#N/A	#N/A	#N/A	#N/A
980	GNS	N-acetylglucosamine-6-sulfatase;Isoform 2 of N-acetylglucosamine-6-sulfatase	P15586;P15586-2	GNS_HUMAN	0.989727	0.0720256	-0.29369	0.172734	-0.420355	0.283076	-0.0351738	0.727851
981	GOLGA2	Golgin subfamily A member 2;Isoform 2 of Golgin subfamily A member 2	Q08379;Q08379-2	GOGA2_HUMAN	0.684807	0.278417	-0.101242	0.650863	-0.682534	0.034056	-0.22544	0.592639
982	GOLT1B	Vesicle transport protein GOT1B	Q9Y3E0	GOT1B_HUMAN	-0.117767	0.683022	-0.318268	0.416628	-0.262907	0.487058	-0.112333	0.675201
983	GORASP2	Golgi reassembly-stacking protein 2;Isoform 2 of Golgi reassembly-stacking protein 2;Isoform 3 of Golgi reassembly-stacking protein 2	Q9H8Y8;Q9H8Y8-2;Q9H8Y8-3	GORS2_HUMAN	#N/A	#N/A	#N/A	#N/A	#N/A	#N/A	#N/A	#N/A
984	GOT1	Aspartate aminotransferase, cytoplasmic	P17174	AATC_HUMAN	-0.177644	0.655712	0.145034	0.550273	0.211767	0.363641	0.17649	0.594687
985	GOT2	Aspartate aminotransferase, mitochondrial	P00505	AATM_HUMAN	-0.406397	0.125956	0.241859	8.17956e-05	0.225798	1.04534e-06	-0.415531	1.77776e-08
986	GPD2	Glycerol-3-phosphate dehydrogenase, mitochondrial	P43304	GPDM_HUMAN	-0.40331	0.353312	0.0275995	0.747393	0.104376	0.552604	0.0216522	0.746683
987	GPHN	Gephyrin;Isoform 2 of Gephyrin	Q9NQX3;Q9NQX3-2	GEPH_HUMAN	#N/A	#N/A	#N/A	#N/A	#N/A	#N/A	#N/A	#N/A
988	GPI	Glucose-6-phosphate isomerase;Isoform 2 of Glucose-6-phosphate isomerase	P06744;P06744-2	G6PI_HUMAN	-0.104502	0.712772	0.0960281	0.584555	0.410087	0.00272842	0.0976534	0.594267
989	GPS1	COP9 signalosome complex subunit 1;Isoform 4 of COP9 signalosome complex subunit 1;Isoform 2 of COP9 signalosome complex subunit 1	Q13098;Q13098-5;Q13098-7	CSN1_HUMAN	0.266714	0.572529	-0.0900152	0.669167	0.0543043	0.72496	-0.119202	0.658429
990	GPX1	Glutathione peroxidase 1	P07203	GPX1_HUMAN	0.124492	0.677087	0.136711	0.412956	0.174537	0.178242	0.280851	0.00618064
991	GPX4	Phospholipid hydroperoxide glutathione peroxidase, mitochondrial;Isoform Cytoplasmic of Phospholipid hydroperoxide glutathione peroxidase, mitochondrial	P36969;P36969-2	GPX4_HUMAN	#N/A	#N/A	#N/A	#N/A	#N/A	#N/A	#N/A	#N/A
992	GRB2	Growth factor receptor-bound protein 2	P62993	GRB2_HUMAN	0.503806	0.145215	-0.304635	0.372514	-0.319622	0.367564	0.227478	0.385972
993	GRHPR	Glyoxylate reductase/hydroxypyruvate reductase	Q9UBQ7	GRHPR_HUMAN	#N/A	#N/A	#N/A	#N/A	0.267871	0.438064	0.109983	0.661104
994	GRIPAP1	GRIP1-associated protein 1;Isoform 2 of GRIP1-associated protein 1;Isoform 3 of GRIP1-associated protein 1;Isoform 4 of GRIP1-associated protein 1	Q4V328;Q4V328-2;Q4V328-3;Q4V328-4	GRAP1_HUMAN	#N/A	#N/A	#N/A	#N/A	#N/A	#N/A	#N/A	#N/A
995	GRN	Granulins	P28799	GRN_HUMAN	0.719332	0.0170617	0.0963437	0.718295	0.0161449	0.744386	0.119835	0.709872
996	GRPEL1	GrpE protein homolog 1, mitochondrial	Q9HAV7	GRPE1_HUMAN	-1.07794	0.0581919	-0.40842	0.017005	-0.441681	0.00798323	-0.57705	0.0133629
997	GRSF1	G-rich sequence factor 1	Q12849	GRSF1_HUMAN	-0.476459	0.485838	-1.99891	3.528e-06	-2.38298	5.77551e-07	-0.462851	0.0636265
998	GRWD1	Glutamate-rich WD repeat-containing protein 1	Q9BQ67	GRWD1_HUMAN	#N/A	#N/A	0.114585	0.647707	0.193483	0.577717	-0.289256	0.536029
999	GSK3A	Glycogen synthase kinase-3 alpha	P49840	GSK3A_HUMAN	#N/A	#N/A	#N/A	#N/A	#N/A	#N/A	#N/A	#N/A
1000	GSN	Gelsolin;Isoform 2 of Gelsolin;Isoform 3 of Gelsolin;Isoform 4 of Gelsolin	P06396;P06396-2;P06396-3;P06396-4	GELS_HUMAN	1.523	5.71834e-09	0.314036	0.139721	0.255949	0.342144	0.627327	0.0403981
1001	GSPT1	Isoform 2 of Eukaryotic peptide chain release factor GTP-binding subunit ERF3A;Isoform 3 of Eukaryotic peptide chain release factor GTP-binding subunit ERF3A	P15170-2;P15170-3	ERF3A_HUMAN	-0.0344597	0.704275	0.055582	0.684928	0.090125	0.628886	-0.0418051	0.695897
1002	GSR	Glutathione reductase, mitochondrial;Isoform Cytoplasmic of Glutathione reductase, mitochondrial;Isoform 2 of Glutathione reductase, mitochondrial	P00390;P00390-2;P00390-3	GSHR_HUMAN	1.35507	0.0281415	0.00935055	0.73095	0.0519155	0.719167	0.208403	0.611537
1003	GSS	Glutathione synthetase	P48637	GSHB_HUMAN	0.757351	0.242103	0.229968	0.313519	0.285393	0.174865	0.513322	0.285313
1004	GSTK1	Glutathione S-transferase kappa 1	Q9Y2Q3	GSTK1_HUMAN	0.545093	0.417216	0.173195	0.566807	-0.0884745	0.658215	-0.0542144	0.689204
1005	GSTM3	Glutathione S-transferase Mu 3	P21266	GSTM3_HUMAN	1.92533	4.43541e-07	0.206697	0.616546	0.407493	0.311688	0.67517	0.16901
1006	GSTO1	Glutathione S-transferase omega-1	P78417	GSTO1_HUMAN	-0.461831	0.544647	0.156147	0.57173	0.316907	0.0610901	0.393191	0.187689
1007	GSTP1	Glutathione S-transferase P	P09211	GSTP1_HUMAN	0.789732	0.000140096	0.218091	0.0563184	0.265148	0.716624	0.231361	0.0951033
1008	GSTT2;GSTT2B	Glutathione S-transferase theta-2;Glutathione S-transferase theta-2B	P0CG29;P0CG30	GST2_HUMAN;GSTT2_HUMAN	#N/A	#N/A	0.358979	0.318215	0.490207	0.151792	0.433645	0.383525
1009	GTF2A1	Transcription initiation factor IIA subunit 1	P52655	TF2AA_HUMAN	#N/A	#N/A	#N/A	#N/A	0.0276706	0.703825	-0.0780092	0.686883
1010	GTF2F1	General transcription factor IIF subunit 1	P35269	T2FA_HUMAN	#N/A	#N/A	-0.365517	0.338978	-0.329125	0.383912	-0.356141	0.439164
1011	GTF2F2	General transcription factor IIF subunit 2	P13984	T2FB_HUMAN	-1.28871	0.019697	-0.535287	0.176107	-0.521686	0.192659	-0.59289	0.233922
1012	GTF2H2;GTF2H2C	General transcription factor IIH subunit 2;General transcription factor IIH subunit 2-like protein	Q13888;Q6P1K8	TF2H2_HUMAN;T2H2L_HUMAN	#N/A	#N/A	-0.633582	0.21888	-0.602878	0.213291	-0.387318	0.509261
1013	GTF2I	General transcription factor II-I;Isoform 2 of General transcription factor II-I;Isoform 3 of General transcription factor II-I;Isoform 4 of General transcription factor II-I	P78347;P78347-2;P78347-3;P78347-4	GTF2I_HUMAN	-0.330712	0.495631	-0.371443	5.77908e-06	-0.369192	2.53312e-07	-0.430239	0.014967
1014	GTF3C1	General transcription factor 3C polypeptide 1;Isoform 2 of General transcription factor 3C polypeptide 1	Q12789;Q12789-3	TF3C1_HUMAN	#N/A	#N/A	#N/A	#N/A	-0.662716	0.245487	#N/A	#N/A
1015	GTF3C3	General transcription factor 3C polypeptide 3	Q9Y5Q9	TF3C3_HUMAN	#N/A	#N/A	-0.273411	0.516243	-0.644749	0.0271977	#N/A	#N/A
1016	GTF3C4	General transcription factor 3C polypeptide 4	Q9UKN8	TF3C4_HUMAN	-0.456553	0.511838	-0.101585	0.656795	-0.114509	0.653656	-0.04978	0.693572
1017	GTPBP1	GTP-binding protein 1	O00178	GTPB1_HUMAN	#N/A	#N/A	-0.0937359	0.673996	0.172852	0.469091	0.47099	0.249701
1018	GTPBP4	Nucleolar GTP-binding protein 1	Q9BZE4	NOG1_HUMAN	#N/A	#N/A	-0.336086	0.228245	-0.656505	0.00594785	-0.400917	0.104501
1019	GULP1	PTB domain-containing engulfment adapter protein 1;Isoform 3 of PTB domain-containing engulfment adapter protein 1;Isoform 4 of PTB domain-containing engulfment adapter protein 1	Q9UBP9;Q9UBP9-3;Q9UBP9-4	GULP1_HUMAN	#N/A	#N/A	0.333478	0.586496	0.458632	0.498609	0.324902	0.655538
1020	GUSB	Beta-glucuronidase;Isoform 2 of Beta-glucuronidase;Isoform 3 of Beta-glucuronidase	P08236;P08236-2;P08236-3	BGLR_HUMAN	0.533022	0.469588	-0.00372143	0.740889	-0.0101544	0.74007	0.0384342	0.725764
1021	GYG1	Glycogenin-1;Isoform GN-1 of Glycogenin-1;Isoform GN-1S of Glycogenin-1	P46976;P46976-2;P46976-3	GLYG_HUMAN	#N/A	#N/A	0.25363	0.495994	#N/A	#N/A	0.388299	0.46528
1022	H2AFY	Core histone macro-H2A.1;Isoform 1 of Core histone macro-H2A.1;Isoform 3 of Core histone macro-H2A.1	O75367;O75367-2;O75367-3	H2AY_HUMAN	-0.0603077	0.73972	-0.104412	0.735662	-0.104104	0.646612	0.230814	0.455222
1023	H2AFY2	Core histone macro-H2A.2	Q9P0M6	H2AW_HUMAN	#N/A	#N/A	0.0166016	0.706154	-0.142798	0.636445	0.611797	0.110108
1024	H2AFZ;H2AFV	Histone H2A.Z;Histone H2A.V	P0C0S5;Q71UI9	H2AZ_HUMAN;H2AV_HUMAN	-0.176677	0.659751	-0.0736254	0.672468	0.0177552	0.704755	-0.403658	0.302608
1025	H6PD	GDH/6PGL endoplasmic bifunctional protein	O95479	G6PE_HUMAN	#N/A	#N/A	0.482095	0.292296	0.356357	0.475594	#N/A	#N/A
1026	HACD3	Very-long-chain (3R)-3-hydroxyacyl-CoA dehydratase 3	Q9P035	HACD3_HUMAN	0.634561	0.156498	-0.151158	0.63445	0.00417521	0.732196	0.190999	0.641647
1027	HADH	Hydroxyacyl-coenzyme A dehydrogenase, mitochondrial;Isoform 2 of Hydroxyacyl-coenzyme A dehydrogenase, mitochondrial;Isoform 3 of Hydroxyacyl-coenzyme A dehydrogenase, mitochondrial	Q16836;Q16836-2;Q16836-3	HCDH_HUMAN	-0.346488	0.371448	0.287897	0.0993057	0.26494	0.132704	-0.388875	0.0651645
1028	HADHA	Trifunctional enzyme subunit alpha, mitochondrial	P40939	ECHA_HUMAN	0.368472	0.00326726	0.195339	0.00014393	0.0500625	0.666495	-0.15214	0.0244045
1029	HADHB	Trifunctional enzyme subunit beta, mitochondrial;Isoform 2 of Trifunctional enzyme subunit beta, mitochondrial	P55084;P55084-2	ECHB_HUMAN	0.513012	0.0292613	-0.126162	0.663945	-0.147737	0.0911301	-0.00497323	0.751164
1030	HAGH	Hydroxyacylglutathione hydrolase, mitochondrial;Isoform 2 of Hydroxyacylglutathione hydrolase, mitochondrial	Q16775;Q16775-2	GLO2_HUMAN	0.800849	0.00503641	0.180181	0.605773	0.291424	0.356645	0.299144	0.391705
1031	HARS	Histidine--tRNA ligase, cytoplasmic;Isoform 4 of Histidine--tRNA ligase, cytoplasmic	P12081;P12081-4	SYHC_HUMAN	-0.0346056	0.743247	-0.134481	0.322111	0.0437575	0.742637	0.123271	0.394604
1032	HAX1	HCLS1-associated protein X-1;Isoform 2 of HCLS1-associated protein X-1;Isoform 5 of HCLS1-associated protein X-1	O00165;O00165-2;O00165-5	HAX1_HUMAN	-0.109613	0.685546	-0.339617	0.399715	-0.470878	0.192837	-0.178583	0.618738
1033	HBA1	Hemoglobin subunit alpha	P69905	HBA_HUMAN	0.684374	0.377011	-0.0956287	0.715023	0.265401	0.620695	-0.11899	0.714964
1034	HBD;HBB	Hemoglobin subunit delta;Hemoglobin subunit beta	P02042;P68871	HBD_HUMAN;HBB_HUMAN	0.292441	0.627976	-0.145317	0.665307	0.112314	0.682097	0.112664	0.681055
1035	HCCS	Cytochrome c-type heme lyase	P53701	CCHL_HUMAN	#N/A	#N/A	-0.110543	0.647934	-0.0601724	0.714993	0.00889226	0.708726
1036	HCFC1	Host cell factor 1;Isoform 2 of Host cell factor 1;Isoform 4 of Host cell factor 1	P51610;P51610-2;P51610-4	HCFC1_HUMAN	#N/A	#N/A	-0.138165	0.62944	0.0353751	0.70054	-0.183787	0.608648
1037	HDAC1	Histone deacetylase 1	Q13547	HDAC1_HUMAN	#N/A	#N/A	#N/A	#N/A	#N/A	#N/A	#N/A	#N/A
1038	HDAC2	Histone deacetylase 2;Isoform 2 of Histone deacetylase 2	Q92769;Q92769-3	HDAC2_HUMAN	#N/A	#N/A	#N/A	#N/A	-0.196506	0.548437	#N/A	#N/A
1039	HDDC2	HD domain-containing protein 2;Isoform 2 of HD domain-containing protein 2	Q7Z4H3;Q7Z4H3-2	HDDC2_HUMAN	0.48176	0.551732	0.00278804	0.710763	0.22431	0.541784	0.147606	0.634596
1040	HDGF	Hepatoma-derived growth factor	P51858	HDGF_HUMAN	#N/A	#N/A	0.406835	0.000996033	0.524327	0.000373968	0.0732618	0.717623
1041	HDGFL2	Hepatoma-derived growth factor-related protein 2;Isoform 2 of Hepatoma-derived growth factor-related protein 2;Isoform 3 of Hepatoma-derived growth factor-related protein 2;Isoform 4 of Hepatoma-derived growth factor-related protein 2	Q7Z4V5;Q7Z4V5-2;Q7Z4V5-3;Q7Z4V5-4	HDGR2_HUMAN	0.0567819	0.69892	-0.132124	0.638228	-0.185007	0.590019	-0.228459	0.406947
1042	HDHD2	Haloacid dehalogenase-like hydrolase domain-containing protein 2;Isoform 2 of Haloacid dehalogenase-like hydrolase domain-containing protein 2	Q9H0R4;Q9H0R4-2	HDHD2_HUMAN	1.77217	0.012058	0.142477	0.622372	0.230033	0.53101	0.614838	0.183234
1043	HDHD5	Haloacid dehalogenase-like hydrolase domain-containing 5;Isoform 1 of Haloacid dehalogenase-like hydrolase domain-containing 5	Q9BXW7;Q9BXW7-2	HDHD5_HUMAN	#N/A	#N/A	0.101502	0.683537	0.00678424	0.745228	-0.620911	0.00713459
1044	HDLBP	Vigilin	Q00341	VIGLN_HUMAN	-0.0929547	0.7036	-0.19865	0.0290997	-0.443951	1.40189e-08	0.00479258	0.751302
1045	HEATR1	HEAT repeat-containing protein 1	Q9H583	HEAT1_HUMAN	#N/A	#N/A	-0.516508	0.614275	-0.897504	0.215042	-0.636627	0.516578
1046	HEATR5B	HEAT repeat-containing protein 5B;Isoform 2 of HEAT repeat-containing protein 5B;Isoform 3 of HEAT repeat-containing protein 5B	Q9P2D3;Q9P2D3-2;Q9P2D3-3	HTR5B_HUMAN	#N/A	#N/A	0.248497	0.560095	0.159144	0.63562	-0.421388	0.39748
1047	HEBP1	Heme-binding protein 1	Q9NRV9	HEBP1_HUMAN	#N/A	#N/A	#N/A	#N/A	#N/A	#N/A	#N/A	#N/A
1048	HEBP2	Heme-binding protein 2	Q9Y5Z4	HEBP2_HUMAN	#N/A	#N/A	#N/A	#N/A	#N/A	#N/A	#N/A	#N/A
1049	HELZ	Probable helicase with zinc finger domain;Isoform 2 of Probable helicase with zinc finger domain	P42694;P42694-2	HELZ_HUMAN	#N/A	#N/A	1.35613	0.56351	#N/A	#N/A	#N/A	#N/A
1050	HELZ2	Helicase with zinc finger domain 2	Q9BYK8	HELZ2_HUMAN	#N/A	#N/A	#N/A	#N/A	#N/A	#N/A	#N/A	#N/A
1051	HERC4	Probable E3 ubiquitin-protein ligase HERC4;Isoform 2 of Probable E3 ubiquitin-protein ligase HERC4;Isoform 3 of Probable E3 ubiquitin-protein ligase HERC4;Isoform 6 of Probable E3 ubiquitin-protein ligase HERC4	Q5GLZ8;Q5GLZ8-2;Q5GLZ8-3;Q5GLZ8-6	HERC4_HUMAN	#N/A	#N/A	#N/A	#N/A	#N/A	#N/A	#N/A	#N/A
1052	HEXA	Beta-hexosaminidase subunit alpha	P06865	HEXA_HUMAN	-0.0692427	0.726894	0.0638371	0.716565	0.0579864	0.723618	-0.0159797	0.73952
1053	HEXB	Beta-hexosaminidase subunit beta	P07686	HEXB_HUMAN	0.207589	0.586994	0.100332	0.532274	0.118013	0.417921	-0.0770301	0.67578
1054	HGH1	Protein HGH1 homolog	Q9BTY7	HGH1_HUMAN	-0.305659	0.603775	-0.224761	0.306625	-0.0918028	0.659581	-0.223303	0.387381
1055	HIBADH	3-hydroxyisobutyrate dehydrogenase, mitochondrial	P31937	3HIDH_HUMAN	-0.0656236	0.738162	0.222516	0.479563	0.243947	0.346563	-0.446536	0.217312
1056	HIBCH	3-hydroxyisobutyryl-CoA hydrolase, mitochondrial	Q6NVY1	HIBCH_HUMAN	0.5951	0.0438372	0.114781	0.612307	0.0288729	0.73543	0.0342832	0.724374
1057	HIKESHI	Protein Hikeshi	Q53FT3	HIKES_HUMAN	#N/A	#N/A	#N/A	#N/A	#N/A	#N/A	#N/A	#N/A
1058	HINT1	Histidine triad nucleotide-binding protein 1	P49773	HINT1_HUMAN	0.299845	0.50631	0.199932	0.387125	0.263986	0.256247	0.31966	0.206254
1059	HINT2	Histidine triad nucleotide-binding protein 2, mitochondrial	Q9BX68	HINT2_HUMAN	0.517004	0.437512	#N/A	#N/A	#N/A	#N/A	#N/A	#N/A
1060	HIP1	Huntingtin-interacting protein 1;Isoform 3 of Huntingtin-interacting protein 1;Isoform 4 of Huntingtin-interacting protein 1	O00291;O00291-3;O00291-4	HIP1_HUMAN	#N/A	#N/A	-0.240361	0.560235	-0.148148	0.625529	0.219154	0.571062
1061	HIST1H1B	Histone H1.5	P16401	H15_HUMAN	-0.363439	0.00192759	0.0771487	0.628381	0.0182797	0.750497	-0.418013	7.61349e-09
1062	HIST1H1C	Histone H1.2	P16403	H12_HUMAN	-0.166035	0.72457	-0.12404	0.236315	-0.373746	2.17684e-07	-0.403326	0.304311
1063	HIST1H2AB;HIST3H2A;HIST1H2AC	Histone H2A type 1-B/E;Histone H2A type 3;Histone H2A type 1-C	P04908;Q7L7L0;Q93077	H2A1B_HUMAN;H2A3_HUMAN;H2A1C_HUMAN	0.530908	0.662698	-0.808298	0.672625	-0.494398	0.723898	0.446011	0.662865
1064	HIST1H2AG;HIST1H2AD;HIST2H2AC;HIST2H2AA3;HIST1H2AH;HIST1H2AJ;H2AFJ	Histone H2A type 1;Histone H2A type 1-D;Histone H2A type 2-C;Histone H2A type 2-A;Histone H2A type 1-H;Histone H2A type 1-J;Histone H2A.J	P0C0S8;P20671;Q16777;Q6FI13;Q96KK5;Q99878;Q9BTM1	H2A1_HUMAN;H2A1D_HUMAN;H2A2C_HUMAN;H2A2A_HUMAN;H2A1H_HUMAN;H2A1J_HUMAN;H2AJ_HUMAN	-0.436895	0.504383	0.204361	0.495359	-0.0115014	0.730683	-0.197478	0.47078
1065	HIST1H2BK;H2BFS;HIST1H2BD;HIST1H2BC;HIST2H2BF;HIST2H2BF;HIST1H2BH;HIST1H2BN;HIST1H2BM;HIST1H2BL	Histone H2B type 1-K;Histone H2B type F-S;Histone H2B type 1-D;Histone H2B type 1-C/E/F/G/I;Histone H2B type 2-F;Isoform 2 of Histone H2B type 2-F;Histone H2B type 1-H;Histone H2B type 1-N;Histone H2B type 1-M;Histone H2B type 1-L	O60814;P57053;P58876;P62807;Q5QNW6;Q5QNW6-2;Q93079;Q99877;Q99879;Q99880	H2B1K_HUMAN;H2BFS_HUMAN;H2B1D_HUMAN;H2B1C_HUMAN;H2B2F_HUMAN;H2B2F_HUMAN;H2B1H_HUMAN;H2B1N_HUMAN;H2B1M_HUMAN;H2B1L_HUMAN	-0.5783	5.162e-05	0.119157	0.445792	0.0808631	0.620221	-0.29848	0.00298384
1066	HIST1H4A	Histone H4	P62805	H4_HUMAN	-0.545169	1.47452e-05	0.143795	0.205548	0.114633	0.465784	-0.254459	6.14881e-06
1067	HIST2H2AB	Histone H2A type 2-B	Q8IUE6	H2A2B_HUMAN	#N/A	#N/A	-0.916625	0.359539	-0.282916	0.65727	-0.0397025	0.705805
1068	HIST2H2BC;HIST2H2BD	Putative histone H2B type 2-C;Putative histone H2B type 2-D	Q6DN03;Q6DRA6	H2B2C_HUMAN;H2B2D_HUMAN	-0.178797	0.662405	0.161378	0.481956	0.068258	0.696202	0.046388	0.721979
1069	HIST2H3A	Histone H3.2	Q71DI3	H32_HUMAN	-0.146378	0.739094	0.243451	0.738111	0.276844	0.734706	-0.157834	0.73942
1070	HK1	Hexokinase-1;Isoform 2 of Hexokinase-1;Isoform 3 of Hexokinase-1;Isoform 4 of Hexokinase-1	P19367;P19367-2;P19367-3;P19367-4	HXK1_HUMAN	-0.0736968	0.734835	0.389454	4.61534e-10	0.412127	6.0533e-10	-0.16636	0.226862
1071	HK2	Hexokinase-2	P52789	HXK2_HUMAN	#N/A	#N/A	#N/A	#N/A	#N/A	#N/A	0.768861	0.345854
1072	HKDC1	Putative hexokinase HKDC1	Q2TB90	HKDC1_HUMAN	#N/A	#N/A	#N/A	#N/A	#N/A	#N/A	#N/A	#N/A
1073	HLA-A	HLA class I histocompatibility antigen, A-2 alpha chain	P01892	1A02_HUMAN	0.616151	1.63412e-05	-0.8209	1.08348e-08	-0.950294	2.01682e-09	2.341	0
1074	HLA-B	HLA class I histocompatibility antigen, B-44 alpha chain	P30481	1B44_HUMAN	0.844755	0.00946733	-0.668655	0.0313416	-0.86661	0.00313965	3.12507	3.76742e-11
1075	HLA-C	HLA class I histocompatibility antigen, Cw-17 alpha chain	Q95604	1C17_HUMAN	#N/A	#N/A	#N/A	#N/A	#N/A	#N/A	#N/A	#N/A
1076	HLA-C	HLA class I histocompatibility antigen, Cw-18 alpha chain;HLA class I histocompatibility antigen, Cw-6 alpha chain	Q29865;Q29963	1C18_HUMAN;1C06_HUMAN	#N/A	#N/A	#N/A	#N/A	#N/A	#N/A	#N/A	#N/A
1077	HLA-DPA1	HLA class II histocompatibility antigen, DP alpha 1 chain	P20036	DPA1_HUMAN	2.95596	0.0801947	-0.256358	0.690334	-1.12967	0.533454	0.51401	0.659325
1078	HLA-DRA	HLA class II histocompatibility antigen, DR alpha chain	P01903	DRA_HUMAN	2.23313	1.27213e-15	-0.136702	0.68511	-0.206435	0.560515	0.452946	0.243119
1079	HLA-DRB1	HLA class II histocompatibility antigen, DRB1-11 beta chain	P20039	2B1B_HUMAN	2.1362	4.92659e-10	-0.191242	0.577328	-0.457629	0.0286183	0.456587	0.0623517
1080	HLA-DRB1	HLA class II histocompatibility antigen, DRB1-15 beta chain	P01911	2B1F_HUMAN	2.1362	4.92659e-10	-0.191242	0.577328	-0.457629	0.0286183	0.456587	0.0623517
1081	HM13	Minor histocompatibility antigen H13;Isoform 2 of Minor histocompatibility antigen H13;Isoform 4 of Minor histocompatibility antigen H13;Isoform 5 of Minor histocompatibility antigen H13	Q8TCT9;Q8TCT9-2;Q8TCT9-4;Q8TCT9-5	HM13_HUMAN	#N/A	#N/A	-0.222257	0.474031	-0.432385	0.217835	-0.138325	0.656363
1082	HMBS	Porphobilinogen deaminase;Isoform 2 of Porphobilinogen deaminase	P08397;P08397-2	HEM3_HUMAN	#N/A	#N/A	#N/A	#N/A	#N/A	#N/A	#N/A	#N/A
1083	HMGA1	High mobility group protein HMG-I/HMG-Y;Isoform HMG-R of High mobility group protein HMG-I/HMG-Y	P17096;P17096-3	HMGA1_HUMAN	#N/A	#N/A	-0.0285814	0.699484	0.0338171	0.697886	0.140323	0.635133
1084	HMGB1	High mobility group protein B1	P09429	HMGB1_HUMAN	-0.58087	0.00275724	0.119494	0.363777	0.2098	0.119687	-0.253377	0.049462
1085	HMGB2	High mobility group protein B2	P26583	HMGB2_HUMAN	#N/A	#N/A	0.060045	0.715677	0.173717	0.459264	-0.704145	0.242611
1086	HMGB3	High mobility group protein B3	O15347	HMGB3_HUMAN	#N/A	#N/A	#N/A	#N/A	#N/A	#N/A	#N/A	#N/A
1087	HMGCL	Hydroxymethylglutaryl-CoA lyase, mitochondrial	P35914	HMGCL_HUMAN	-0.0598756	0.698587	0.479043	0.206959	0.236536	0.533924	-0.124408	0.654096
1088	HMOX1	Heme oxygenase 1	P09601	HMOX1_HUMAN	#N/A	#N/A	#N/A	#N/A	#N/A	#N/A	0.904926	0.132874
1089	HMOX2	Heme oxygenase 2;Isoform 2 of Heme oxygenase 2	P30519;P30519-2	HMOX2_HUMAN	#N/A	#N/A	#N/A	#N/A	0.25744	0.46919	#N/A	#N/A
1090	HNRNPA0	Heterogeneous nuclear ribonucleoprotein A0	Q13151	ROA0_HUMAN	#N/A	#N/A	-0.340879	0.338833	-0.345527	0.150403	-0.195356	0.565096
1091	HNRNPA1	Heterogeneous nuclear ribonucleoprotein A1;Isoform A1-A of Heterogeneous nuclear ribonucleoprotein A1;Isoform 2 of Heterogeneous nuclear ribonucleoprotein A1	P09651;P09651-2;P09651-3	ROA1_HUMAN	-0.715901	0.000817667	-0.182245	0.0354138	-0.122289	0.5624	-0.164235	0.462338
1092	HNRNPA2B1	Heterogeneous nuclear ribonucleoproteins A2/B1	P22626	ROA2_HUMAN	-0.641329	7.6904e-06	-0.2314	0.531564	-0.109665	0.470085	-0.170536	0.177351
1093	HNRNPA3	Heterogeneous nuclear ribonucleoprotein A3	P51991	ROA3_HUMAN	-1.0918	0.000228112	-0.090021	0.58512	0.00424143	0.750312	-0.297855	0.0637547
1094	HNRNPAB	Heterogeneous nuclear ribonucleoprotein A/B;Isoform 2 of Heterogeneous nuclear ribonucleoprotein A/B;Isoform 3 of Heterogeneous nuclear ribonucleoprotein A/B;Isoform 4 of Heterogeneous nuclear ribonucleoprotein A/B	Q99729;Q99729-2;Q99729-3;Q99729-4	ROAA_HUMAN	-1.3328	0.000778719	-0.201131	0.683059	-0.509086	0.276159	-0.426761	0.481479
1095	HNRNPC	Heterogeneous nuclear ribonucleoproteins C1/C2;Isoform C1 of Heterogeneous nuclear ribonucleoproteins C1/C2	P07910;P07910-2	HNRPC_HUMAN	-0.551344	0.00756732	-0.0732026	0.644865	-0.087484	0.629189	-0.235073	0.00514974
1096	HNRNPD	Heterogeneous nuclear ribonucleoprotein D0;Isoform 3 of Heterogeneous nuclear ribonucleoprotein D0	Q14103;Q14103-3	HNRPD_HUMAN	-0.427696	0.508397	-0.140631	0.552749	0.0624057	0.730603	-0.168749	0.522302
1097	HNRNPDL	Heterogeneous nuclear ribonucleoprotein D-like;Isoform 2 of Heterogeneous nuclear ribonucleoprotein D-like;Isoform 3 of Heterogeneous nuclear ribonucleoprotein D-like	O14979;O14979-2;O14979-3	HNRDL_HUMAN	-0.20291	0.534393	-0.0305878	0.741433	-0.114187	0.487713	-0.189025	0.0994621
1098	HNRNPF	Heterogeneous nuclear ribonucleoprotein F	P52597	HNRPF_HUMAN	-0.972062	0.00065582	-0.227471	0.156673	-0.201421	0.319868	-0.251001	0.49317
1099	HNRNPH1	Heterogeneous nuclear ribonucleoprotein H	P31943	HNRH1_HUMAN	-0.544753	1.21144e-06	-0.132492	0.311229	-0.126232	0.358714	-0.231475	0.0306646
1100	HNRNPH2	Heterogeneous nuclear ribonucleoprotein H2	P55795	HNRH2_HUMAN	#N/A	#N/A	#N/A	#N/A	#N/A	#N/A	#N/A	#N/A
1101	HNRNPH3	Heterogeneous nuclear ribonucleoprotein H3;Isoform 2 of Heterogeneous nuclear ribonucleoprotein H3	P31942;P31942-2	HNRH3_HUMAN	-0.205197	0.616654	-0.102732	0.490131	-0.080451	0.640704	-0.294612	0.000983348
1102	HNRNPK	Heterogeneous nuclear ribonucleoprotein K;Isoform 2 of Heterogeneous nuclear ribonucleoprotein K;Isoform 3 of Heterogeneous nuclear ribonucleoprotein K	P61978;P61978-2;P61978-3	HNRPK_HUMAN	-0.762491	9.44107e-06	-0.00684923	0.751072	0.0193072	0.749872	-0.156058	0.15075
1103	HNRNPL	Heterogeneous nuclear ribonucleoprotein L	P14866	HNRPL_HUMAN	-0.598711	0.421889	-0.0377182	0.741803	-0.0763902	0.72297	-0.160069	0.620801
1104	HNRNPM	Heterogeneous nuclear ribonucleoprotein M;Isoform 2 of Heterogeneous nuclear ribonucleoprotein M	P52272;P52272-2	HNRPM_HUMAN	-0.760147	0.209778	0.140465	0.163889	0.139472	0.371181	-0.49605	1.36855e-06
1105	HNRNPR	Heterogeneous nuclear ribonucleoprotein R	O43390	HNRPR_HUMAN	-0.350351	0.00287627	-0.0715906	0.480905	-0.10664	0.0914335	-0.147138	0.205725
1106	HNRNPU	Heterogeneous nuclear ribonucleoprotein U;Isoform Short of Heterogeneous nuclear ribonucleoprotein U	Q00839;Q00839-2	HNRPU_HUMAN	-0.602449	7.33512e-10	-0.139787	0.0543652	-0.18914	0.0062592	-0.12598	0.452391
1107	HNRNPUL1	Heterogeneous nuclear ribonucleoprotein U-like protein 1;Isoform 2 of Heterogeneous nuclear ribonucleoprotein U-like protein 1	Q9BUJ2;Q9BUJ2-2	HNRL1_HUMAN	-0.0526586	0.729261	-0.066418	0.72582	0.0560579	0.735687	-0.0574633	0.73796
1108	HNRNPUL2	Heterogeneous nuclear ribonucleoprotein U-like protein 2	Q1KMD3	HNRL2_HUMAN	-0.050062	0.73579	-0.0818798	0.696709	-0.107798	0.505261	0.0254875	0.744579
1109	HOMER3	Homer protein homolog 3;Isoform 2 of Homer protein homolog 3;Isoform 5 of Homer protein homolog 3	Q9NSC5;Q9NSC5-2;Q9NSC5-5	HOME3_HUMAN	#N/A	#N/A	#N/A	#N/A	#N/A	#N/A	#N/A	#N/A
1110	HP1BP3	Heterochromatin protein 1-binding protein 3	Q5SSJ5	HP1B3_HUMAN	0.672097	0.00175127	0.116309	0.631241	-0.0580164	0.744144	0.190742	0.415447
1111	HPCAL1	Hippocalcin-like protein 1	P37235	HPCL1_HUMAN	2.2851	0.0013951	-0.0987451	0.680682	-0.14928	0.660598	0.0761982	0.694397
1112	HPRT1	Hypoxanthine-guanine phosphoribosyltransferase	P00492	HPRT_HUMAN	#N/A	#N/A	-0.0734055	0.721894	0.226287	0.587056	-0.501397	0.374373
1113	HSD17B10	3-hydroxyacyl-CoA dehydrogenase type-2	Q99714	HCD2_HUMAN	0.227392	0.523202	0.0797686	0.527659	0.12672	0.241254	-0.245037	0.0372967
1114	HSD17B12	Very-long-chain 3-oxoacyl-CoA reductase	Q53GQ0	DHB12_HUMAN	#N/A	#N/A	0.34185	0.499326	0.577543	0.10276	#N/A	#N/A
1115	HSD17B4	Peroxisomal multifunctional enzyme type 2	P51659	DHB4_HUMAN	1.26999	1.43649e-15	-0.0592632	0.747346	-0.0834258	0.71624	0.196816	0.288178
1116	HSDL1	Inactive hydroxysteroid dehydrogenase-like protein 1	Q3SXM5	HSDL1_HUMAN	0.631653	0.375958	-0.111558	0.640893	-0.0530605	0.716977	0.164959	0.587925
1117	HSDL2	Hydroxysteroid dehydrogenase-like protein 2	Q6YN16	HSDL2_HUMAN	0.779473	0.00100885	0.128632	0.656622	-0.0471086	0.740443	0.0848086	0.723026
1118	HSP90AA1	Heat shock protein HSP 90-alpha;Isoform 2 of Heat shock protein HSP 90-alpha	P07900;P07900-2	HS90A_HUMAN	0.17923	0.47452	-0.326036	4.71439e-06	-0.242717	0.00061513	0.0832967	0.492803
1119	HSP90AB1	Heat shock protein HSP 90-beta	P08238	HS90B_HUMAN	-0.631949	8.19072e-12	-0.506079	0	-0.395349	1.87884e-16	-0.00826972	0.752034
1120	HSP90B1	Endoplasmin	P14625	ENPL_HUMAN	-0.339727	0.0241864	0.313054	1.43147e-05	0.215143	0.0409108	-0.127671	0.41592
1121	HSPA13	Heat shock 70 kDa protein 13	P48723	HSP13_HUMAN	#N/A	#N/A	-0.817744	0.00953408	-1.179	0.000544225	0.357586	0.417804
1122	HSPA1A;HSPA1B	Heat shock 70 kDa protein 1A;Heat shock 70 kDa protein 1B	P0DMV8;P0DMV9	HS71A_HUMAN;HS71B_HUMAN	1.14888	3.31945e-07	-0.112707	0.546438	-0.165519	0.237508	0.418722	0.000704428
1123	HSPA4	Heat shock 70 kDa protein 4	P34932	HSP74_HUMAN	-0.0909619	0.727333	0.116481	0.253899	0.216927	0.0041415	-0.0180251	0.749803
1124	HSPA4L	Heat shock 70 kDa protein 4L	O95757	HS74L_HUMAN	-0.0714055	0.69566	0.149901	0.617565	0.0715694	0.674774	0.22608	0.561075
1125	HSPA5	78 kDa glucose-regulated protein	P11021	GRP78_HUMAN	-0.0410367	0.748568	0.0820015	0.553544	0.0150152	0.750081	-0.100194	0.713887
1126	HSPA8	Heat shock cognate 71 kDa protein	P11142	HSP7C_HUMAN	0.529664	3.84298e-05	-0.135778	0.140236	-0.149037	0.0426735	0.0626298	0.652819
1127	HSPA9	Stress-70 protein, mitochondrial	P38646	GRP75_HUMAN	-0.558727	3.88573e-05	-0.153767	0.036435	-0.244392	0.000259162	-0.305585	4.14657e-05
1128	HSPB1	Heat shock protein beta-1	P04792	HSPB1_HUMAN	1.15871	3.35775e-16	-0.0892092	0.713255	0.0666784	0.735842	0.0632738	0.733718
1129	HSPB8	Heat shock protein beta-8	Q9UJY1	HSPB8_HUMAN	#N/A	#N/A	#N/A	#N/A	#N/A	#N/A	#N/A	#N/A
1130	HSPBP1	Hsp70-binding protein 1;Isoform 3 of Hsp70-binding protein 1	Q9NZL4;Q9NZL4-3	HPBP1_HUMAN	0.625104	0.41367	-0.107492	0.65326	-0.0517474	0.68645	0.333838	0.448683
1131	HSPD1	60 kDa heat shock protein, mitochondrial	P10809	CH60_HUMAN	-0.880482	4.05127e-14	0.11555	0.420727	0.0660307	0.712712	-0.526837	5.65321e-10
1132	HSPE1	10 kDa heat shock protein, mitochondrial	P61604	CH10_HUMAN	-0.0710959	0.744193	0.170153	0.604119	0.124484	0.463559	-0.256948	4.84431e-05
1133	HSPH1	Heat shock protein 105 kDa;Isoform Beta of Heat shock protein 105 kDa;Isoform 3 of Heat shock protein 105 kDa	Q92598;Q92598-2;Q92598-3	HS105_HUMAN	#N/A	#N/A	-0.661991	0.00904048	-0.303517	0.160359	-0.19046	0.543069
1134	HTRA1	Serine protease HTRA1	Q92743	HTRA1_HUMAN	0.84522	0.410205	-0.809493	0.0365298	-1.05576	0.00641752	-0.188492	0.666699
1135	HTRA2	Serine protease HTRA2, mitochondrial;Isoform 3 of Serine protease HTRA2, mitochondrial	O43464;O43464-3	HTRA2_HUMAN	#N/A	#N/A	0.10289	0.646887	-0.0757819	0.668725	-0.202816	0.582151
1136	HUWE1	E3 ubiquitin-protein ligase HUWE1;Isoform 2 of E3 ubiquitin-protein ligase HUWE1;Isoform 3 of E3 ubiquitin-protein ligase HUWE1	Q7Z6Z7;Q7Z6Z7-2;Q7Z6Z7-3	HUWE1_HUMAN	0.573882	0.331419	-0.3663	0.00216984	-0.244863	0.0620987	0.20038	0.202906
1137	HYOU1	Hypoxia up-regulated protein 1	Q9Y4L1	HYOU1_HUMAN	-0.391368	0.00151927	0.133143	0.0324631	0.0452435	0.719572	-0.0844298	0.557269
1138	IAH1	Isoamyl acetate-hydrolyzing esterase 1 homolog;Isoform 2 of Isoamyl acetate-hydrolyzing esterase 1 homolog	Q2TAA2;Q2TAA2-2	IAH1_HUMAN	0.787859	0.0247703	0.0708307	0.713646	0.134772	0.605659	0.212274	0.553761
1139	IARS	Isoleucine--tRNA ligase, cytoplasmic	P41252	SYIC_HUMAN	-0.45637	0.0321155	-0.353741	0.000159033	-0.146908	0.153009	-0.0572342	0.737325
1140	IARS2	Isoleucine--tRNA ligase, mitochondrial	Q9NSE4	SYIM_HUMAN	-0.26228	0.542843	0.234521	0.0748879	0.164122	0.446222	-0.253694	0.18591
1141	IBA57	Putative transferase CAF17, mitochondrial	Q5T440	CAF17_HUMAN	#N/A	#N/A	#N/A	#N/A	0.16546	0.591668	#N/A	#N/A
1142	ICAM1	Intercellular adhesion molecule 1	P05362	ICAM1_HUMAN	#N/A	#N/A	#N/A	#N/A	#N/A	#N/A	#N/A	#N/A
1143	ICMT	Protein-S-isoprenylcysteine O-methyltransferase	O60725	ICMT_HUMAN	#N/A	#N/A	#N/A	#N/A	#N/A	#N/A	#N/A	#N/A
1144	IDE	Insulin-degrading enzyme	P14735	IDE_HUMAN	-0.251461	0.644077	-0.327961	0.491609	-0.182383	0.612856	-0.15036	0.657184
1145	IDH1	Isocitrate dehydrogenase [NADP] cytoplasmic	O75874	IDHC_HUMAN	2.34821	4.11758e-07	-0.0145414	0.745348	-0.0419439	0.744844	0.546677	0.537962
1146	IDH2	Isocitrate dehydrogenase [NADP], mitochondrial	P48735	IDHP_HUMAN	0.749485	2.94545e-07	0.235215	0.000278186	0.193834	0.00387892	0.0440688	0.745539
1147	IDH3A	Isocitrate dehydrogenase [NAD] subunit alpha, mitochondrial	P50213	IDH3A_HUMAN	-0.0475243	0.738918	0.248369	0.124954	0.163094	0.501733	-0.136861	0.711832
1148	IDH3B	Isocitrate dehydrogenase [NAD] subunit beta, mitochondrial	O43837	IDH3B_HUMAN	#N/A	#N/A	0.0240501	0.701687	#N/A	#N/A	#N/A	#N/A
1149	IDH3G	Isocitrate dehydrogenase [NAD] subunit gamma, mitochondrial;Isoform 2 of Isocitrate dehydrogenase [NAD] subunit gamma, mitochondrial	P51553;P51553-2	IDH3G_HUMAN	#N/A	#N/A	#N/A	#N/A	#N/A	#N/A	#N/A	#N/A
1150	IER5	Immediate early response gene 5 protein	Q5VY09	IER5_HUMAN	#N/A	#N/A	0.933599	0.434627	0.919133	0.444282	0.908748	0.452602
1151	IFI16	Gamma-interferon-inducible protein 16;Isoform 2 of Gamma-interferon-inducible protein 16;Isoform 3 of Gamma-interferon-inducible protein 16	Q16666;Q16666-2;Q16666-3	IF16_HUMAN	#N/A	#N/A	-0.173296	0.584051	-0.0158877	0.728639	0.231101	0.576023
1152	IFI35	Interferon-induced 35 kDa protein;Isoform 2 of Interferon-induced 35 kDa protein	P80217;P80217-2	IN35_HUMAN	#N/A	#N/A	#N/A	#N/A	#N/A	#N/A	#N/A	#N/A
1153	IFI44	Interferon-induced protein 44	Q8TCB0	IFI44_HUMAN	#N/A	#N/A	#N/A	#N/A	#N/A	#N/A	#N/A	#N/A
1154	IFIH1	Interferon-induced helicase C domain-containing protein 1	Q9BYX4	IFIH1_HUMAN	#N/A	#N/A	#N/A	#N/A	#N/A	#N/A	#N/A	#N/A
1155	IFIT1	Interferon-induced protein with tetratricopeptide repeats 1;Isoform 2 of Interferon-induced protein with tetratricopeptide repeats 1	P09914;P09914-2	IFIT1_HUMAN	#N/A	#N/A	#N/A	#N/A	#N/A	#N/A	#N/A	#N/A
1156	IFIT3	Interferon-induced protein with tetratricopeptide repeats 3	O14879	IFIT3_HUMAN	#N/A	#N/A	#N/A	#N/A	#N/A	#N/A	#N/A	#N/A
1157	IFIT5	Interferon-induced protein with tetratricopeptide repeats 5	Q13325	IFIT5_HUMAN	#N/A	#N/A	#N/A	#N/A	#N/A	#N/A	#N/A	#N/A
1158	IFRD2	Interferon-related developmental regulator 2;Isoform 2 of Interferon-related developmental regulator 2	Q12894;Q12894-2	IFRD2_HUMAN	#N/A	#N/A	-0.39514	0.388657	-0.0679597	0.685328	#N/A	#N/A
1159	IFT140	Intraflagellar transport protein 140 homolog;Isoform 2 of Intraflagellar transport protein 140 homolog	Q96RY7;Q96RY7-2	IF140_HUMAN	#N/A	#N/A	#N/A	#N/A	#N/A	#N/A	#N/A	#N/A
1160	IGF2BP2	Insulin-like growth factor 2 mRNA-binding protein 2;Isoform 2 of Insulin-like growth factor 2 mRNA-binding protein 2	Q9Y6M1;Q9Y6M1-1	IF2B2_HUMAN	0.351403	0.558545	0.330848	0.000426365	0.281315	0.0225596	-0.292725	0.224264
1161	IGF2BP3	Insulin-like growth factor 2 mRNA-binding protein 3	O00425	IF2B3_HUMAN	-0.885705	0.320917	0.181079	0.384815	0.154209	0.533061	-0.327298	0.34042
1162	IGF2R	Cation-independent mannose-6-phosphate receptor	P11717	MPRI_HUMAN	-0.461418	0.321216	-0.57656	1.161e-08	-0.606436	1.11495e-15	-0.701977	1.7831e-11
1163	IGFBP2	Insulin-like growth factor-binding protein 2	P18065	IBP2_HUMAN	#N/A	#N/A	#N/A	#N/A	#N/A	#N/A	#N/A	#N/A
1164	IK	Protein Red	Q13123	RED_HUMAN	-0.299193	0.537345	-0.395999	0.250542	-0.454754	0.0015449	-0.172288	0.513201
1165	IKBIP	Inhibitor of nuclear factor kappa-B kinase-interacting protein	Q70UQ0	IKIP_HUMAN	-0.920202	0.114802	0.0779532	0.669769	0.102549	0.661399	-0.239572	0.537036
1166	ILF2	Interleukin enhancer-binding factor 2	Q12905	ILF2_HUMAN	-0.439796	0.2995	-0.0698118	0.723139	-0.0430176	0.743295	-0.37533	0.000669866
1167	ILF3	Interleukin enhancer-binding factor 3;Isoform 7 of Interleukin enhancer-binding factor 3	Q12906;Q12906-7	ILF3_HUMAN	-0.498867	0.01646	0.00731257	0.75015	-0.0301785	0.747653	-0.207149	0.00264431
1168	ILK	Integrin-linked protein kinase	Q13418	ILK_HUMAN	#N/A	#N/A	-0.226438	0.407069	-0.134549	0.608312	0.315746	0.475106
1169	ILVBL	Acetolactate synthase-like protein	A1L0T0	ILVBL_HUMAN	0.347556	0.595346	-0.136519	0.64042	-0.0778209	0.717711	0.0239693	0.727278
1170	IMMT	MICOS complex subunit MIC60;Isoform 2 of MICOS complex subunit MIC60	Q16891;Q16891-2	MIC60_HUMAN	-0.278757	0.619057	-0.359283	0.000209769	-0.0968945	0.6537	-0.325358	0.5279
1171	IMP3	U3 small nucleolar ribonucleoprotein protein IMP3	Q9NV31	IMP3_HUMAN	#N/A	#N/A	-0.569266	0.109304	-0.374122	0.351356	-0.695974	0.117073
1172	IMPA1	Inositol monophosphatase 1;Isoform 3 of Inositol monophosphatase 1	P29218;P29218-3	IMPA1_HUMAN	1.60358	0.0120991	0.282972	0.563579	0.341511	0.513965	0.757387	0.256079
1173	IMPDH2	Inosine-5'-monophosphate dehydrogenase 2	P12268	IMDH2_HUMAN	-0.33599	0.170427	-0.163217	0.236826	-0.09266	0.617779	-0.472753	6.11431e-08
1174	INA	Alpha-internexin	Q16352	AINX_HUMAN	0.632656	0.440915	-0.10483	0.679366	-0.441418	0.446758	0.250406	0.640609
1175	INTS1	Integrator complex subunit 1	Q8N201	INT1_HUMAN	#N/A	#N/A	#N/A	#N/A	#N/A	#N/A	-0.141112	0.643705
1176	INTS11	Integrator complex subunit 11;Isoform 2 of Integrator complex subunit 11;Isoform 3 of Integrator complex subunit 11;Isoform 4 of Integrator complex subunit 11;Isoform 5 of Integrator complex subunit 11	Q5TA45;Q5TA45-2;Q5TA45-3;Q5TA45-4;Q5TA45-5	INT11_HUMAN	#N/A	#N/A	-0.612324	0.21136	-0.619895	0.15023	-0.315795	0.532747
1177	INTS3	Integrator complex subunit 3;Isoform 2 of Integrator complex subunit 3	Q68E01;Q68E01-2	INT3_HUMAN	#N/A	#N/A	-0.286819	0.432502	-0.346828	0.344431	-0.00532458	0.710118
1178	INTS6	Integrator complex subunit 6;Isoform 3 of Integrator complex subunit 6	Q9UL03;Q9UL03-3	INT6_HUMAN	-0.450944	0.54998	-0.320654	0.391958	-0.490523	0.173621	#N/A	#N/A
1179	INTS7	Integrator complex subunit 7;Isoform 2 of Integrator complex subunit 7;Isoform 3 of Integrator complex subunit 7;Isoform 4 of Integrator complex subunit 7	Q9NVH2;Q9NVH2-2;Q9NVH2-3;Q9NVH2-4	INT7_HUMAN	#N/A	#N/A	#N/A	#N/A	#N/A	#N/A	#N/A	#N/A
1180	IPO11	Importin-11;Isoform 2 of Importin-11	Q9UI26;Q9UI26-2	IPO11_HUMAN	#N/A	#N/A	#N/A	#N/A	#N/A	#N/A	#N/A	#N/A
1181	IPO4	Importin-4;Isoform 2 of Importin-4	Q8TEX9;Q8TEX9-2	IPO4_HUMAN	-1.36962	0.0137287	-0.170817	0.600713	0.035271	0.748965	-0.253585	0.585934
1182	IPO5	Importin-5;Isoform 3 of Importin-5	O00410;O00410-3	IPO5_HUMAN	-0.119416	0.72443	0.107129	0.535641	0.248706	0.000725216	-0.108652	0.677774
1183	IPO7	Importin-7	O95373	IPO7_HUMAN	-0.374421	0.549173	-0.0896584	0.668241	-0.0326178	0.725377	-0.301147	0.262734
1184	IPO8	Importin-8	O15397	IPO8_HUMAN	#N/A	#N/A	-0.682222	0.0376847	-0.640045	0.0304966	-0.355411	0.393221
1185	IPO9	Importin-9	Q96P70	IPO9_HUMAN	#N/A	#N/A	#N/A	#N/A	0.457059	0.265543	#N/A	#N/A
1186	IQGAP1	Ras GTPase-activating-like protein IQGAP1	P46940	IQGA1_HUMAN	0.647577	6.11473e-05	0.0382173	0.738893	0.0878299	0.472754	0.138275	0.276966
1187	IRF2BPL	Interferon regulatory factor 2-binding protein-like	Q9H1B7	I2BPL_HUMAN	#N/A	#N/A	0.137872	0.63885	0.0196954	0.705329	0.160482	0.636977
1188	IRF9	Interferon regulatory factor 9	Q00978	IRF9_HUMAN	#N/A	#N/A	#N/A	#N/A	#N/A	#N/A	#N/A	#N/A
1189	IRGQ	Immunity-related GTPase family Q protein	Q8WZA9	IRGQ_HUMAN	#N/A	#N/A	#N/A	#N/A	#N/A	#N/A	0.478595	0.0337875
1190	IRS2	Insulin receptor substrate 2	Q9Y4H2	IRS2_HUMAN	0.640388	0.332004	#N/A	#N/A	#N/A	#N/A	#N/A	#N/A
1191	ISG15	Ubiquitin-like protein ISG15	P05161	ISG15_HUMAN	#N/A	#N/A	0.351315	0.31077	0.457709	0.227727	3.74643	7.94792e-09
1192	ISG20	Interferon-stimulated gene 20 kDa protein	Q96AZ6	ISG20_HUMAN	#N/A	#N/A	#N/A	#N/A	#N/A	#N/A	#N/A	#N/A
1193	ISOC2	Isochorismatase domain-containing protein 2;Isoform 2 of Isochorismatase domain-containing protein 2	Q96AB3;Q96AB3-2	ISOC2_HUMAN	-0.726991	0.234777	0.0278791	0.700376	0.0278118	0.700277	-0.273426	0.48414
1194	IST1	IST1 homolog;Isoform 2 of IST1 homolog;Isoform 3 of IST1 homolog;Isoform 4 of IST1 homolog;Isoform 5 of IST1 homolog	P53990;P53990-2;P53990-3;P53990-4;P53990-5	IST1_HUMAN	-0.0776559	0.719658	0.312898	0.158947	0.436545	0.0336085	0.0310012	0.725654
1195	ISY1	Pre-mRNA-splicing factor ISY1 homolog;Isoform 2 of Pre-mRNA-splicing factor ISY1 homolog;Isoform 1 of Pre-mRNA-splicing factor ISY1 homolog	Q9ULR0;Q9ULR0-1;Q9ULR0-2	ISY1_HUMAN	#N/A	#N/A	#N/A	#N/A	#N/A	#N/A	#N/A	#N/A
1196	ITFG1	T-cell immunomodulatory protein	Q8TB96	TIP_HUMAN	0.597154	0.364049	0.0736917	0.671044	-0.0296982	0.69842	-0.305837	0.55812
1197	ITGA3	Integrin alpha-3;Isoform 2 of Integrin alpha-3	P26006;P26006-1	ITA3_HUMAN	-2.22753	0.000288198	-0.618013	5.60319e-05	-0.493798	0.000238908	-0.311952	0.31595
1198	ITGA6	Integrin alpha-6;Isoform Alpha-6X1A of Integrin alpha-6;Isoform Alpha-6X1B of Integrin alpha-6;Isoform Alpha-6X2A of Integrin alpha-6;Isoform Alpha-6X2B of Integrin alpha-6;Isoform Alpha-6X1X2A of Integrin alpha-6;Isoform 7 of Integrin alpha-6;Isoform 9 of Integrin alpha-6	P23229;P23229-2;P23229-3;P23229-4;P23229-5;P23229-6;P23229-7;P23229-9	ITA6_HUMAN	#N/A	#N/A	#N/A	#N/A	#N/A	#N/A	#N/A	#N/A
1199	ITGA7	Integrin alpha-7;Isoform Alpha-7X1B of Integrin alpha-7;Isoform Alpha-7X2B of Integrin alpha-7;Isoform Alpha-7X2DB of Integrin alpha-7	Q13683;Q13683-3;Q13683-7;Q13683-9	ITA7_HUMAN	#N/A	#N/A	-0.225383	0.50883	-0.236238	0.510639	#N/A	#N/A
1200	ITGAV	Integrin alpha-V;Isoform 2 of Integrin alpha-V;Isoform 3 of Integrin alpha-V	P06756;P06756-2;P06756-3	ITAV_HUMAN	0.432895	0.000343815	-0.1997	0.272595	-0.272672	0.00463651	0.320581	0.000857332
1201	ITGB1	Integrin beta-1	P05556	ITB1_HUMAN	#N/A	#N/A	-0.358977	0.00455035	-0.287162	0.0148682	-0.246159	0.043094
1202	ITGB4	Integrin beta-4;Isoform Beta-4A of Integrin beta-4;Isoform Beta-4B of Integrin beta-4;Isoform Beta-4D of Integrin beta-4	P16144;P16144-2;P16144-3;P16144-4	ITB4_HUMAN	#N/A	#N/A	#N/A	#N/A	#N/A	#N/A	#N/A	#N/A
1203	ITGB5	Integrin beta-5	P18084	ITB5_HUMAN	0.942361	0.221487	-0.126166	0.668765	#N/A	#N/A	0.199224	0.638372
1204	ITPA	Inosine triphosphate pyrophosphatase	Q9BY32	ITPA_HUMAN	#N/A	#N/A	0.00970131	0.708103	0.178708	0.594627	0.120801	0.652199
1205	IVD	Isovaleryl-CoA dehydrogenase, mitochondrial;Isoform 2 of Isovaleryl-CoA dehydrogenase, mitochondrial	P26440;P26440-2	IVD_HUMAN	0.0407043	0.726344	0.154996	0.129142	0.102458	0.577522	-0.22865	0.0613422
1206	JAM2	Junctional adhesion molecule B;Isoform 2 of Junctional adhesion molecule B;Isoform 3 of Junctional adhesion molecule B	P57087;P57087-2;P57087-3	JAM2_HUMAN	#N/A	#N/A	#N/A	#N/A	#N/A	#N/A	#N/A	#N/A
1207	JAM3	Junctional adhesion molecule C;Isoform 2 of Junctional adhesion molecule C	Q9BX67;Q9BX67-2	JAM3_HUMAN	#N/A	#N/A	#N/A	#N/A	#N/A	#N/A	#N/A	#N/A
1208	JPT1	Jupiter microtubule associated homolog 1;Isoform 2 of Jupiter microtubule associated homolog 1;Isoform 3 of Jupiter microtubule associated homolog 1	Q9UK76;Q9UK76-2;Q9UK76-3	JUPI1_HUMAN	-0.207696	0.649697	-0.499578	0.0343252	-0.316874	0.346988	-0.57096	0.05198
1209	JPT2	Jupiter microtubule associated homolog 2;Isoform 2 of Jupiter microtubule associated homolog 2;Isoform 3 of Jupiter microtubule associated homolog 2	Q9H910;Q9H910-2;Q9H910-3	JUPI2_HUMAN	#N/A	#N/A	#N/A	#N/A	#N/A	#N/A	#N/A	#N/A
1210	KANK2	KN motif and ankyrin repeat domain-containing protein 2;Isoform 2 of KN motif and ankyrin repeat domain-containing protein 2;Isoform 3 of KN motif and ankyrin repeat domain-containing protein 2	Q63ZY3;Q63ZY3-2;Q63ZY3-3	KANK2_HUMAN	#N/A	#N/A	-0.68822	0.0558271	#N/A	#N/A	#N/A	#N/A
1211	KARS	Lysine--tRNA ligase;Isoform Mitochondrial of Lysine--tRNA ligase	Q15046;Q15046-2	SYK_HUMAN	-0.260016	0.636348	0.0209032	0.738035	0.142977	0.524588	0.134109	0.639851
1212	KCTD16;KCTD12	BTB/POZ domain-containing protein KCTD16;BTB/POZ domain-containing protein KCTD12	Q68DU8;Q96CX2	KCD16_HUMAN;KCD12_HUMAN	#N/A	#N/A	0.2773	0.533375	0.225772	0.579334	0.469302	0.416156
1213	KCTD21;KCTD1	BTB/POZ domain-containing protein KCTD21;BTB/POZ domain-containing protein KCTD1	Q4G0X4;Q719H9	KCD21_HUMAN;KCTD1_HUMAN	2.16774	0.000952267	#N/A	#N/A	#N/A	#N/A	0.0985531	0.68269
1214	KCTD7	BTB/POZ domain-containing protein KCTD7;Isoform 2 of BTB/POZ domain-containing protein KCTD7	Q96MP8;Q96MP8-2	KCTD7_HUMAN	#N/A	#N/A	#N/A	#N/A	#N/A	#N/A	#N/A	#N/A
1215	KHDRBS1	KH domain-containing, RNA-binding, signal transduction-associated protein 1	Q07666	KHDR1_HUMAN	-0.698846	0.27745	0.13565	0.624035	0.0447271	0.738415	-0.17921	0.572662
1216	KHDRBS3	KH domain-containing, RNA-binding, signal transduction-associated protein 3;Isoform 2 of KH domain-containing, RNA-binding, signal transduction-associated protein 3	O75525;O75525-2	KHDR3_HUMAN	#N/A	#N/A	#N/A	#N/A	#N/A	#N/A	#N/A	#N/A
1217	KHSRP	Far upstream element-binding protein 2	Q92945	FUBP2_HUMAN	-0.205281	0.399468	0.117851	0.311535	0.0612576	0.689062	-0.19297	0.168833
1218	KIAA0100	Protein KIAA0100;Isoform 2 of Protein KIAA0100	Q14667;Q14667-2	K0100_HUMAN	-0.401208	0.565919	-0.29681	0.555986	-0.368386	0.503943	#N/A	#N/A
1219	KIAA0319L	Dyslexia-associated protein KIAA0319-like protein;Isoform 2 of Dyslexia-associated protein KIAA0319-like protein;Isoform 3 of Dyslexia-associated protein KIAA0319-like protein	Q8IZA0;Q8IZA0-2;Q8IZA0-3	K319L_HUMAN	#N/A	#N/A	#N/A	#N/A	-0.371677	0.33521	#N/A	#N/A
1220	KIAA0391	Mitochondrial ribonuclease P protein 3;Isoform 2 of Mitochondrial ribonuclease P protein 3;Isoform 4 of Mitochondrial ribonuclease P protein 3	O15091;O15091-2;O15091-4	MRRP3_HUMAN	#N/A	#N/A	#N/A	#N/A	#N/A	#N/A	-0.854185	0.13373
1221	KIAA1468	LisH domain and HEAT repeat-containing protein KIAA1468;Isoform 2 of LisH domain and HEAT repeat-containing protein KIAA1468	Q9P260;Q9P260-2	K1468_HUMAN	#N/A	#N/A	#N/A	#N/A	#N/A	#N/A	#N/A	#N/A
1222	KIAA1755	Uncharacterized protein KIAA1755	Q5JYT7	K1755_HUMAN	#N/A	#N/A	#N/A	#N/A	#N/A	#N/A	0.161344	0.660682
1223	KIDINS220	Kinase D-interacting substrate of 220 kDa;Isoform 2 of Kinase D-interacting substrate of 220 kDa;Isoform 4 of Kinase D-interacting substrate of 220 kDa	Q9ULH0;Q9ULH0-2;Q9ULH0-4	KDIS_HUMAN	1.28386	4.54204e-07	-0.441333	0.184661	-0.677857	0.0124361	-0.336988	0.506398
1224	KIF13A	Kinesin-like protein KIF13A;Isoform 2 of Kinesin-like protein KIF13A;Isoform 3 of Kinesin-like protein KIF13A;Isoform 4 of Kinesin-like protein KIF13A	Q9H1H9;Q9H1H9-2;Q9H1H9-3;Q9H1H9-4	KI13A_HUMAN	#N/A	#N/A	-0.304474	0.517081	#N/A	#N/A	#N/A	#N/A
1225	KIF1B	Kinesin-like protein KIF1B;Isoform 2 of Kinesin-like protein KIF1B;Isoform 4 of Kinesin-like protein KIF1B	O60333;O60333-2;O60333-4	KIF1B_HUMAN	1.05291	0.0504832	-1.34053	0.00108938	-0.77967	0.000186008	0.0422764	0.722376
1226	KIF26B	Kinesin-like protein KIF26B;Isoform 2 of Kinesin-like protein KIF26B	Q2KJY2;Q2KJY2-2	KI26B_HUMAN	-0.358197	0.571797	-0.109087	0.650595	-0.103119	0.653172	-0.352795	0.474422
1227	KIF2A	Kinesin-like protein KIF2A;Isoform 1 of Kinesin-like protein KIF2A;Isoform 2 of Kinesin-like protein KIF2A;Isoform 4 of Kinesin-like protein KIF2A;Isoform 5 of Kinesin-like protein KIF2A	O00139;O00139-1;O00139-2;O00139-4;O00139-5	KIF2A_HUMAN	0.740582	0.314736	-0.144996	0.623879	-0.214793	0.534628	0.0998651	0.656752
1228	KIF5B	Kinesin-1 heavy chain	P33176	KINH_HUMAN	0.289982	0.601062	-0.0181904	0.728504	-0.00327584	0.73217	0.110693	0.62419
1229	KIF5C	Kinesin heavy chain isoform 5C	O60282	KIF5C_HUMAN	#N/A	#N/A	0.0235589	0.701589	-0.0766484	0.68924	0.0907964	0.674541
1230	KLC1	Kinesin light chain 1;Isoform D of Kinesin light chain 1;Isoform C of Kinesin light chain 1;Isoform G of Kinesin light chain 1;Isoform J of Kinesin light chain 1;Isoform K of Kinesin light chain 1;Isoform N of Kinesin light chain 1;Isoform P of Kinesin light chain 1;Isoform S of Kinesin light chain 1;Isoform I of Kinesin light chain 1	Q07866;Q07866-10;Q07866-2;Q07866-3;Q07866-4;Q07866-5;Q07866-6;Q07866-7;Q07866-8;Q07866-9	KLC1_HUMAN	0.397495	0.536262	-0.24729	0.396358	-0.0917219	0.677507	0.135356	0.58196
1231	KLC4	Kinesin light chain 4;Isoform 3 of Kinesin light chain 4;Isoform 5 of Kinesin light chain 4	Q9NSK0;Q9NSK0-3;Q9NSK0-5	KLC4_HUMAN	#N/A	#N/A	#N/A	#N/A	#N/A	#N/A	#N/A	#N/A
1232	KLF6	Krueppel-like factor 6;Isoform 2 of Krueppel-like factor 6;Isoform 3 of Krueppel-like factor 6	Q99612;Q99612-2;Q99612-3	KLF6_HUMAN	0.795016	0.185554	-0.232184	0.527418	-0.0281459	0.699683	0.100238	0.663156
1233	KPNA2	Importin subunit alpha-1	P52292	IMA1_HUMAN	#N/A	#N/A	#N/A	#N/A	-1.42752	0.0109138	-0.175666	0.664483
1234	KPNA6	Importin subunit alpha-7	O60684	IMA7_HUMAN	#N/A	#N/A	-0.163464	0.596359	-0.115133	0.649742	#N/A	#N/A
1235	KPNB1	Importin subunit beta-1	Q14974	IMB1_HUMAN	-0.284458	0.39259	0.0346017	0.737808	0.206396	0.00187485	0.0614899	0.689735
1236	KRR1	KRR1 small subunit processome component homolog;Isoform 2 of KRR1 small subunit processome component homolog	Q13601;Q13601-2	KRR1_HUMAN	#N/A	#N/A	#N/A	#N/A	#N/A	#N/A	-0.43087	0.474129
1237	KRT1	Keratin, type II cytoskeletal 1	P04264	K2C1_HUMAN	#N/A	#N/A	#N/A	#N/A	2.0195	0.206077	0.095329	0.704082
1238	KRT10	Keratin, type I cytoskeletal 10	P13645	K1C10_HUMAN	#N/A	#N/A	#N/A	#N/A	1.7754	0.503326	#N/A	#N/A
1239	KRT14	Keratin, type I cytoskeletal 14	P02533	K1C14_HUMAN	#N/A	#N/A	#N/A	#N/A	1.87906	0.451019	#N/A	#N/A
1240	KRT2	Keratin, type II cytoskeletal 2 epidermal	P35908	K22E_HUMAN	#N/A	#N/A	#N/A	#N/A	#N/A	#N/A	#N/A	#N/A
1241	KRT222	Keratin-like protein KRT222;Isoform 2 of Keratin-like protein KRT222	Q8N1A0;Q8N1A0-2	KT222_HUMAN	#N/A	#N/A	#N/A	#N/A	#N/A	#N/A	#N/A	#N/A
1242	KRT6A;KRT6C	Keratin, type II cytoskeletal 6A;Keratin, type II cytoskeletal 6C	P02538;P48668	K2C6A_HUMAN;K2C6C_HUMAN	2.1278	0.000946103	0.213295	0.64094	0.0807229	0.69051	0.664125	0.314128
1243	KRT9	Keratin, type I cytoskeletal 9	P35527	K1C9_HUMAN	1.72106	0.266039	#N/A	#N/A	#N/A	#N/A	0.641778	0.637652
1244	KTN1	Kinectin	Q86UP2	KTN1_HUMAN	0.656087	1.61537e-07	0.226856	0.00331548	0.0593731	0.733587	0.22968	0.0743388
1245	KYAT3	Kynurenine--oxoglutarate transaminase 3;Isoform 3 of Kynurenine--oxoglutarate transaminase 3	Q6YP21;Q6YP21-3	KAT3_HUMAN	#N/A	#N/A	0.340589	0.474715	0.373918	0.411882	0.203284	0.615089
1246	L3HYPDH	Trans-3-hydroxy-L-proline dehydratase	Q96EM0	T3HPD_HUMAN	#N/A	#N/A	0.105194	0.664854	0.223631	0.566466	0.37966	0.437733
1247	LACTB2	Endoribonuclease LACTB2	Q53H82	LACB2_HUMAN	#N/A	#N/A	0.0127843	0.707477	0.0526569	0.691631	-0.168945	0.628179
1248	LAMB1	Laminin subunit beta-1	P07942	LAMB1_HUMAN	#N/A	#N/A	-0.557535	0.0799103	#N/A	#N/A	#N/A	#N/A
1249	LAMB2	Laminin subunit beta-2	P55268	LAMB2_HUMAN	0.900957	0.119851	#N/A	#N/A	#N/A	#N/A	#N/A	#N/A
1250	LAMC1	Laminin subunit gamma-1	P11047	LAMC1_HUMAN	#N/A	#N/A	-0.482576	0.140064	#N/A	#N/A	#N/A	#N/A
1251	LAMP1	Lysosome-associated membrane glycoprotein 1	P11279	LAMP1_HUMAN	2.1024	8.23125e-08	-0.55616	0.00897608	-0.429703	0.001854	-0.021013	0.747322
1252	LAMP2	Lysosome-associated membrane glycoprotein 2;Isoform LAMP-2B of Lysosome-associated membrane glycoprotein 2;Isoform LAMP-2C of Lysosome-associated membrane glycoprotein 2	P13473;P13473-2;P13473-3	LAMP2_HUMAN	2.06689	1.04626e-08	-0.624585	0.289607	-0.313606	0.376221	0.221524	0.56972
1253	LAMTOR1	Ragulator complex protein LAMTOR1	Q6IAA8	LTOR1_HUMAN	0.622242	0.350515	-0.0834998	0.677354	-0.191121	0.603086	-0.0532707	0.697618
1254	LAMTOR2	Ragulator complex protein LAMTOR2	Q9Y2Q5	LTOR2_HUMAN	#N/A	#N/A	0.126297	0.627215	0.328833	0.392085	-0.543921	0.245656
1255	LAMTOR3	Ragulator complex protein LAMTOR3;Isoform 2 of Ragulator complex protein LAMTOR3	Q9UHA4;Q9UHA4-2	LTOR3_HUMAN	#N/A	#N/A	#N/A	#N/A	#N/A	#N/A	#N/A	#N/A
1256	LAMTOR5	Ragulator complex protein LAMTOR5	O43504	LTOR5_HUMAN	#N/A	#N/A	#N/A	#N/A	#N/A	#N/A	#N/A	#N/A
1257	LANCL1	LanC-like protein 1	O43813	LANC1_HUMAN	0.314756	0.58323	-0.0153767	0.705488	-0.00150715	0.710978	0.106808	0.657356
1258	LAP3	Cytosol aminopeptidase;Isoform 2 of Cytosol aminopeptidase	P28838;P28838-2	AMPL_HUMAN	0.429617	0.261243	0.215905	0.253564	0.230805	0.176817	1.38938	0
1259	LARP1	La-related protein 1	Q6PKG0	LARP1_HUMAN	0.204991	0.640798	-0.16491	0.558686	-0.283612	0.322707	-0.133084	0.644402
1260	LARP4B	La-related protein 4B	Q92615	LAR4B_HUMAN	-0.812349	0.178956	-0.279263	0.466589	-0.371667	0.327894	0.0721313	0.687206
1261	LARS	Leucine--tRNA ligase, cytoplasmic	Q9P2J5	SYLC_HUMAN	-0.716151	0.25875	-0.427288	0.252222	-0.163025	0.229454	-0.0983346	0.689594
1262	LARS2	Probable leucine--tRNA ligase, mitochondrial	Q15031	SYLM_HUMAN	0.0300842	0.706407	0.0651726	0.715914	0.0092569	0.731402	-0.0280779	0.701458
1263	LAS1L	Ribosomal biogenesis protein LAS1L;Isoform 2 of Ribosomal biogenesis protein LAS1L	Q9Y4W2;Q9Y4W2-2	LAS1L_HUMAN	#N/A	#N/A	-0.253153	0.13681	-0.26665	0.145042	-0.468206	0.171491
1264	LASP1	LIM and SH3 domain protein 1;Isoform 2 of LIM and SH3 domain protein 1	Q14847;Q14847-2	LASP1_HUMAN	0.898227	0.0379795	0.386567	0.315191	0.342707	0.394981	0.57689	0.132363
1265	LBR	Lamin-B receptor	Q14739	LBR_HUMAN	#N/A	#N/A	-0.366149	0.409003	-0.260385	0.364863	-0.277411	0.589835
1266	LDAH	Lipid droplet-associated hydrolase;Isoform 2 of Lipid droplet-associated hydrolase	Q9H6V9;Q9H6V9-2	LDAH_HUMAN	#N/A	#N/A	#N/A	#N/A	#N/A	#N/A	#N/A	#N/A
1267	LDHA	L-lactate dehydrogenase A chain;Isoform 3 of L-lactate dehydrogenase A chain	P00338;P00338-3	LDHA_HUMAN	-0.160846	0.595525	-0.189252	0.660809	0.132391	0.699848	0.137735	0.689346
1268	LDHB	L-lactate dehydrogenase B chain	P07195	LDHB_HUMAN	0.752144	1.77488e-06	-0.0377429	0.751554	0.33364	4.56504e-06	0.12801	0.53188
1269	LEMD2	LEM domain-containing protein 2	Q8NC56	LEMD2_HUMAN	-0.00191053	0.711069	0.303001	0.35387	0.318371	0.561564	-0.0588088	0.690229
1270	LETM1	Mitochondrial proton/calcium exchanger protein	O95202	LETM1_HUMAN	-0.174139	0.658044	-0.068248	0.715737	-0.0642506	0.714815	-0.304458	0.468293
1271	LGALS1	Galectin-1	P09382	LEG1_HUMAN	1.40474	0	0.126819	0.427526	0.325661	4.63988e-06	0.961986	3.17207e-17
1272	LGALS3	Galectin-3	P17931	LEG3_HUMAN	1.56872	6.72862e-18	0.198296	0.506746	0.252668	0.263065	0.564918	2.07552e-05
1273	LGALS3BP	Galectin-3-binding protein	Q08380	LG3BP_HUMAN	0.86723	1.19535e-07	-0.621027	1.453e-05	-0.861255	6.05623e-06	0.798006	1.13633e-06
1274	LIG3	DNA ligase 3;Isoform 2 of DNA ligase 3;Isoform 3 of DNA ligase 3;Isoform 4 of DNA ligase 3	P49916;P49916-2;P49916-3;P49916-4	DNLI3_HUMAN	-1.0138	0.0957209	-0.215766	0.309851	-0.120881	0.565987	-0.463489	0.47647
1275	LIMA1	LIM domain and actin-binding protein 1;Isoform 4 of LIM domain and actin-binding protein 1	Q9UHB6;Q9UHB6-4	LIMA1_HUMAN	-1.10947	0.000151965	-0.307233	2.50478e-05	-0.413053	2.10993e-07	-0.324964	0.000461804
1276	LIMCH1	LIM and calponin homology domains-containing protein 1;Isoform 10 of LIM and calponin homology domains-containing protein 1;Isoform 2 of LIM and calponin homology domains-containing protein 1;Isoform 4 of LIM and calponin homology domains-containing protein 1	Q9UPQ0;Q9UPQ0-10;Q9UPQ0-2;Q9UPQ0-4	LIMC1_HUMAN	#N/A	#N/A	-0.0287076	0.698687	-0.0669446	0.680869	#N/A	#N/A
1277	LIN7C	Protein lin-7 homolog C	Q9NUP9	LIN7C_HUMAN	#N/A	#N/A	#N/A	#N/A	#N/A	#N/A	0.24218	0.606283
1278	LLGL1	Lethal(2) giant larvae protein homolog 1	Q15334	L2GL1_HUMAN	1.92339	0.00364986	#N/A	#N/A	#N/A	#N/A	0.56871	0.3236
1279	LMAN1	Protein ERGIC-53	P49257	LMAN1_HUMAN	#N/A	#N/A	-0.03904	0.693124	-0.130487	0.626808	-0.0638248	0.695931
1280	LMAN2	Vesicular integral-membrane protein VIP36	Q12907	LMAN2_HUMAN	-0.329786	0.445469	-0.0980975	0.527579	-0.118212	0.319568	-0.322149	0.0128267
1281	LMF2	Lipase maturation factor 2;Isoform 2 of Lipase maturation factor 2	Q9BU23;Q9BU23-2	LMF2_HUMAN	-0.106465	0.690193	#N/A	#N/A	-0.270479	0.614872	0.23082	0.647434
1282	LMNA	Prelamin-A/C	P02545	LMNA_HUMAN	-0.515647	0.00206789	-0.219229	4.10278e-05	-0.289036	6.95807e-09	-0.0394854	0.747794
1283	LMNB1	Lamin-B1	P20700	LMNB1_HUMAN	-1.00096	0.0681484	-0.123745	0.447936	-0.0777073	0.642023	-0.102005	0.667147
1284	LMNB2	Lamin-B2	Q03252	LMNB2_HUMAN	-0.108109	0.721495	-0.00796189	0.750173	-0.060034	0.713014	-0.0231121	0.748755
1285	LMO7	LIM domain only protein 7;Isoform 2 of LIM domain only protein 7;Isoform 3 of LIM domain only protein 7;Isoform 4 of LIM domain only protein 7;Isoform 5 of LIM domain only protein 7	Q8WWI1;Q8WWI1-2;Q8WWI1-3;Q8WWI1-4;Q8WWI1-5	LMO7_HUMAN	#N/A	#N/A	#N/A	#N/A	#N/A	#N/A	#N/A	#N/A
1286	LNP	Protein lunapark;Isoform 2 of Protein lunapark;Isoform 4 of Protein lunapark	Q9C0E8;Q9C0E8-2;Q9C0E8-4	LNP_HUMAN	0.928121	0.118707	#N/A	#N/A	-0.0443918	0.695251	0.14142	0.65242
1287	LNPEP	Leucyl-cystinyl aminopeptidase;Isoform 2 of Leucyl-cystinyl aminopeptidase;Isoform 3 of Leucyl-cystinyl aminopeptidase	Q9UIQ6;Q9UIQ6-2;Q9UIQ6-3	LCAP_HUMAN	#N/A	#N/A	#N/A	#N/A	-0.306328	0.267193	0.256694	0.551514
1288	LONP1	Lon protease homolog, mitochondrial;Isoform 2 of Lon protease homolog, mitochondrial	P36776;P36776-2	LONM_HUMAN	-0.310388	0.183947	0.0171539	0.750704	0.0630279	0.72401	-0.344282	0.00130089
1289	LPCAT4	Lysophospholipid acyltransferase LPCAT4	Q643R3	LPCT4_HUMAN	#N/A	#N/A	#N/A	#N/A	#N/A	#N/A	#N/A	#N/A
1290	LPGAT1	Acyl-CoA:lysophosphatidylglycerol acyltransferase 1	Q92604	LGAT1_HUMAN	#N/A	#N/A	-0.715544	0.0341457	-0.540589	0.191064	#N/A	#N/A
1291	LRCH3	Leucine-rich repeat and calponin homology domain-containing protein 3;Isoform 2 of Leucine-rich repeat and calponin homology domain-containing protein 3;Isoform 4 of Leucine-rich repeat and calponin homology domain-containing protein 3	Q96II8;Q96II8-2;Q96II8-4	LRCH3_HUMAN	#N/A	#N/A	#N/A	#N/A	#N/A	#N/A	#N/A	#N/A
1292	LRP1	Prolow-density lipoprotein receptor-related protein 1	Q07954	LRP1_HUMAN	0.583224	0.503855	-0.237407	0.475983	-0.22332	0.58959	-0.189386	0.661735
1293	LRP8	Low-density lipoprotein receptor-related protein 8;Isoform 4 of Low-density lipoprotein receptor-related protein 8	Q14114;Q14114-4	LRP8_HUMAN	#N/A	#N/A	-0.37217	0.521809	-0.465658	0.442549	#N/A	#N/A
1294	LRPAP1	Alpha-2-macroglobulin receptor-associated protein	P30533	AMRP_HUMAN	0.0338113	0.704627	0.0945836	0.660851	-0.0901008	0.662948	-0.239919	0.559391
1295	LRPPRC	Leucine-rich PPR motif-containing protein, mitochondrial	P42704	LPPRC_HUMAN	-1.01257	1.28868e-06	-0.664735	3.98824e-12	-0.753039	8.09229e-16	-0.639439	2.47161e-11
1296	LRRC40	Leucine-rich repeat-containing protein 40	Q9H9A6	LRC40_HUMAN	0.650015	0.139378	-0.113236	0.637507	0.00546506	0.731747	0.130143	0.64296
1297	LRRC47	Leucine-rich repeat-containing protein 47	Q8N1G4	LRC47_HUMAN	0.270245	0.63154	0.080535	0.650952	0.148588	0.510295	-0.0432435	0.724122
1298	LRRC4B	Leucine-rich repeat-containing protein 4B	Q9NT99	LRC4B_HUMAN	1.71594	0.00248598	-0.0018318	0.711008	-0.0507418	0.693745	0.89854	0.0350498
1299	LRRC59	Leucine-rich repeat-containing protein 59	Q96AG4	LRC59_HUMAN	-0.588914	0.0510553	-0.0212228	0.746446	-0.101954	0.671362	-0.184557	0.290241
1300	LRRC8A	Volume-regulated anion channel subunit LRRC8A	Q8IWT6	LRC8A_HUMAN	-0.0104915	0.709779	-1.33329	0.00018921	-1.35825	8.40249e-05	-0.688611	0.0827966
1301	LRWD1	Leucine-rich repeat and WD repeat-containing protein 1	Q9UFC0	LRWD1_HUMAN	-0.745339	0.215217	-0.519125	0.0713514	-0.468229	0.140751	-0.467513	0.201143
1302	LSM2	U6 snRNA-associated Sm-like protein LSm2	Q9Y333	LSM2_HUMAN	#N/A	#N/A	-0.142295	0.65414	#N/A	#N/A	#N/A	#N/A
1303	LSM3	U6 snRNA-associated Sm-like protein LSm3	P62310	LSM3_HUMAN	0.0423576	0.727906	0.135499	0.537654	0.17774	0.398102	-0.0682552	0.71544
1304	LSM4	U6 snRNA-associated Sm-like protein LSm4	Q9Y4Z0	LSM4_HUMAN	#N/A	#N/A	0.227652	0.52629	0.356204	0.293399	-0.340959	0.47744
1305	LSM6	U6 snRNA-associated Sm-like protein LSm6	P62312	LSM6_HUMAN	-0.124825	0.686053	0.186054	0.496356	0.123356	0.579076	-0.0650872	0.683574
1306	LSM7	U6 snRNA-associated Sm-like protein LSm7	Q9UK45	LSM7_HUMAN	0.0881443	0.688991	0.118568	0.634156	0.0345426	0.695558	-0.0432512	0.693951
1307	LSM8	U6 snRNA-associated Sm-like protein LSm8	O95777	LSM8_HUMAN	0.274576	0.631191	0.0502668	0.716683	-0.0767848	0.666168	-0.0549494	0.718819
1308	LSS	Lanosterol synthase;Isoform 2 of Lanosterol synthase;Isoform 3 of Lanosterol synthase	P48449;P48449-2;P48449-3	ERG7_HUMAN	0.829103	2.88145e-05	0.0583037	0.726922	-0.0212429	0.746398	0.304577	0.0222156
1309	LTA4H	Leukotriene A-4 hydrolase	P09960	LKHA4_HUMAN	0.27365	0.622581	0.251911	0.158073	0.405395	0.00633796	0.0225354	0.727059
1310	LUC7L	Putative RNA-binding protein Luc7-like 1;Isoform 2 of Putative RNA-binding protein Luc7-like 1	Q9NQ29;Q9NQ29-2	LUC7L_HUMAN	#N/A	#N/A	0.148819	0.623465	0.0640705	0.678496	-0.0907719	0.666821
1311	LUC7L2	Putative RNA-binding protein Luc7-like 2	Q9Y383	LC7L2_HUMAN	#N/A	#N/A	#N/A	#N/A	#N/A	#N/A	#N/A	#N/A
1312	LYPLA1	Acyl-protein thioesterase 1;Isoform 2 of Acyl-protein thioesterase 1	O75608;O75608-2	LYPA1_HUMAN	#N/A	#N/A	0.348976	0.518	0.382528	0.488086	#N/A	#N/A
1313	LYPLAL1	Lysophospholipase-like protein 1	Q5VWZ2	LYPL1_HUMAN	#N/A	#N/A	0.122654	0.631589	0.170467	0.585057	-0.0231024	0.706027
1314	LYST	Lysosomal-trafficking regulator	Q99698	LYST_HUMAN	#N/A	#N/A	#N/A	#N/A	#N/A	#N/A	-0.592606	0.334484
1315	LZIC	Protein LZIC;Isoform 2 of Protein LZIC	Q8WZA0;Q8WZA0-2	LZIC_HUMAN	0.917006	0.127129	0.193584	0.57359	0.345687	0.321066	0.382294	0.499863
1316	LZTFL1	Leucine zipper transcription factor-like protein 1;Isoform 2 of Leucine zipper transcription factor-like protein 1	Q9NQ48;Q9NQ48-2	LZTL1_HUMAN	#N/A	#N/A	#N/A	#N/A	#N/A	#N/A	#N/A	#N/A
1317	M6PR	Cation-dependent mannose-6-phosphate receptor	P20645	MPRD_HUMAN	#N/A	#N/A	#N/A	#N/A	#N/A	#N/A	#N/A	#N/A
1318	MACF1	Microtubule-actin cross-linking factor 1, isoforms 1/2/3/5	Q9UPN3	MACF1_HUMAN	0.313167	0.435962	-0.325112	5.60079e-06	-0.348672	2.2325e-06	0.277823	0.00233646
1319	MACROD1	O-acetyl-ADP-ribose deacetylase MACROD1	Q9BQ69	MACD1_HUMAN	#N/A	#N/A	0.0221356	0.72891	0.0108819	0.73992	-0.395597	0.301832
1320	MAD1L1	Mitotic spindle assembly checkpoint protein MAD1	Q9Y6D9	MD1L1_HUMAN	#N/A	#N/A	-0.469779	0.247005	-0.248414	0.518667	-0.405758	0.3861
1321	MAGED2	Melanoma-associated antigen D2	Q9UNF1	MAGD2_HUMAN	0.439564	0.558827	#N/A	#N/A	#N/A	#N/A	0.463959	0.373179
1322	MAGT1	Magnesium transporter protein 1	Q9H0U3	MAGT1_HUMAN	#N/A	#N/A	-0.074918	0.675046	-0.140774	0.609819	#N/A	#N/A
1323	MAK16	Protein MAK16 homolog	Q9BXY0	MAK16_HUMAN	#N/A	#N/A	#N/A	#N/A	#N/A	#N/A	#N/A	#N/A
1324	MAN2B1	Lysosomal alpha-mannosidase;Isoform 2 of Lysosomal alpha-mannosidase	O00754;O00754-2	MA2B1_HUMAN	0.383723	0.120668	0.0556464	0.729126	-0.0674374	0.716506	0.104029	0.656493
1325	MAN2B2	Epididymis-specific alpha-mannosidase	Q9Y2E5	MA2B2_HUMAN	#N/A	#N/A	#N/A	#N/A	#N/A	#N/A	#N/A	#N/A
1326	MANF	Mesencephalic astrocyte-derived neurotrophic factor	P55145	MANF_HUMAN	#N/A	#N/A	-0.0973139	0.673762	-0.052812	0.690896	-0.213246	0.623153
1327	MAOB	Amine oxidase [flavin-containing] B	P27338	AOFB_HUMAN	3.89039	9.68982e-05	0.482571	0.589098	0.286395	0.659666	1.30388	0.216265
1328	MAP1A	Microtubule-associated protein 1A;Isoform 2 of Microtubule-associated protein 1A	P78559;P78559-2	MAP1A_HUMAN	1.57401	0.0118938	-0.288915	0.522548	-0.489625	0.215566	-0.321484	0.588851
1329	MAP1B	Microtubule-associated protein 1B	P46821	MAP1B_HUMAN	2.11193	0	0.0386299	0.748052	-0.184568	0.428323	0.419918	0.104342
1330	MAP1LC3B2;MAP1LC3B	Microtubule-associated proteins 1A/1B light chain 3 beta 2;Microtubule-associated proteins 1A/1B light chain 3B	A6NCE7;Q9GZQ8	MP3B2_HUMAN;MLP3B_HUMAN	2.33504	0.000129131	0.310749	0.499594	0.0907464	0.676972	0.349996	0.577587
1331	MAP1S	Microtubule-associated protein 1S;Isoform 2 of Microtubule-associated protein 1S	Q66K74;Q66K74-2	MAP1S_HUMAN	0.919551	0.335646	0.270246	0.208721	0.217157	0.378322	0.559557	0.151966
1332	MAP2	Microtubule-associated protein 2;Isoform 3 of Microtubule-associated protein 2	P11137;P11137-3	MTAP2_HUMAN	#N/A	#N/A	0.188866	0.608871	#N/A	#N/A	0.312637	0.539957
1333	MAP3K4	Mitogen-activated protein kinase kinase kinase 4;Isoform 2 of Mitogen-activated protein kinase kinase kinase 4	Q9Y6R4;Q9Y6R4-2	M3K4_HUMAN	-0.959339	0.0757131	-0.00320696	0.710426	0.110337	0.642445	-0.421064	0.362415
1334	MAP4	Microtubule-associated protein 4;Isoform 6 of Microtubule-associated protein 4	P27816;P27816-6	MAP4_HUMAN	0.662524	0.0012399	0.179919	0.26058	0.0925354	0.606736	0.323136	0.00891224
1335	MAP4K4	Mitogen-activated protein kinase kinase kinase kinase 4;Isoform 2 of Mitogen-activated protein kinase kinase kinase kinase 4;Isoform 3 of Mitogen-activated protein kinase kinase kinase kinase 4;Isoform 4 of Mitogen-activated protein kinase kinase kinase kinase 4;Isoform 5 of Mitogen-activated protein kinase kinase kinase kinase 4;Isoform 6 of Mitogen-activated protein kinase kinase kinase kinase 4	O95819;O95819-2;O95819-3;O95819-4;O95819-5;O95819-6	M4K4_HUMAN	0.493233	0.516327	-0.112396	0.63947	-0.0648928	0.676166	0.445238	0.232378
1336	MAP7D1	MAP7 domain-containing protein 1;Isoform 4 of MAP7 domain-containing protein 1	Q3KQU3;Q3KQU3-4	MA7D1_HUMAN	#N/A	#N/A	#N/A	#N/A	#N/A	#N/A	#N/A	#N/A
1337	MAPK1	Mitogen-activated protein kinase 1	P28482	MK01_HUMAN	1.42972	1.17849e-09	0.224428	0.154576	0.28902	0.015469	0.570668	0.00432157
1338	MAPK14	Mitogen-activated protein kinase 14;Isoform CSBP1 of Mitogen-activated protein kinase 14	Q16539;Q16539-2	MK14_HUMAN	#N/A	#N/A	-0.582784	0.0947947	-0.309496	0.45218	0.0434318	0.696134
1339	MAPK3	Mitogen-activated protein kinase 3	P27361	MK03_HUMAN	1.24791	9.40532e-10	0.303412	0.0727015	0.35856	0.00290687	0.385147	0.0576892
1340	MAPRE1	Microtubule-associated protein RP/EB family member 1	Q15691	MARE1_HUMAN	0.835355	0.00657859	0.0535702	0.721637	0.093561	0.660893	0.103478	0.686775
1341	MARCKS	Myristoylated alanine-rich C-kinase substrate	P29966	MARCS_HUMAN	1.35574	9.85715e-14	0.109112	0.676895	0.148844	0.544422	0.581569	2.60525e-05
1342	MARCKSL1	MARCKS-related protein	P49006	MRP_HUMAN	#N/A	#N/A	0.211156	0.574974	0.285693	0.507356	0.560576	0.249533
1343	MARS	Methionine--tRNA ligase, cytoplasmic	P56192	SYMC_HUMAN	#N/A	#N/A	0.077906	0.738541	0.0429693	0.745898	0.0210875	0.744868
1344	MAT2A	S-adenosylmethionine synthase isoform type-2	P31153	METK2_HUMAN	-0.35415	0.46679	-0.167527	0.175752	-0.132182	0.446114	0.00517208	0.745204
1345	MAT2B	Methionine adenosyltransferase 2 subunit beta	Q9NZL9	MAT2B_HUMAN	-0.673633	0.309544	0.15464	0.609095	0.278353	0.493078	-0.0663283	0.684014
1346	MATR3	Matrin-3	P43243	MATR3_HUMAN	-0.262785	0.239724	-0.150106	0.182165	-0.2469	0.00196992	-0.310795	1.97622e-06
1347	MAVS	Mitochondrial antiviral-signaling protein	Q7Z434	MAVS_HUMAN	0.512274	0.269329	0.0405836	0.735559	-0.0875149	0.717594	-0.0207524	0.730122
1348	MAX	Protein max;Isoform 2 of Protein max;Isoform 3 of Protein max;Isoform 4 of Protein max;Isoform 5 of Protein max;Isoform 6 of Protein max	P61244;P61244-2;P61244-3;P61244-4;P61244-5;P61244-6	MAX_HUMAN	#N/A	#N/A	#N/A	#N/A	#N/A	#N/A	#N/A	#N/A
1349	MBNL1	Muscleblind-like protein 1	Q9NR56	MBNL1_HUMAN	#N/A	#N/A	-0.190623	0.579527	-0.163274	0.610209	-0.0891266	0.674463
1350	MBOAT7	Lysophospholipid acyltransferase 7;Isoform 2 of Lysophospholipid acyltransferase 7	Q96N66;Q96N66-2	MBOA7_HUMAN	#N/A	#N/A	#N/A	#N/A	#N/A	#N/A	#N/A	#N/A
1351	MCAM	Cell surface glycoprotein MUC18	P43121	MUC18_HUMAN	#N/A	#N/A	-0.0754299	0.685364	-0.225809	0.598017	-0.166006	0.665636
1352	MCAT	Malonyl-CoA-acyl carrier protein transacylase, mitochondrial	Q8IVS2	FABD_HUMAN	#N/A	#N/A	0.0409231	0.696405	0.0250257	0.703374	-0.160509	0.63659
1353	MCCC1	Methylcrotonoyl-CoA carboxylase subunit alpha, mitochondrial	Q96RQ3	MCCA_HUMAN	#N/A	#N/A	#N/A	#N/A	0.295612	0.424087	#N/A	#N/A
1354	MCCC2	Methylcrotonoyl-CoA carboxylase beta chain, mitochondrial	Q9HCC0	MCCB_HUMAN	-0.338331	0.188045	-0.00949386	0.749292	-0.0304258	0.745731	-0.161183	0.421192
1355	MCL1	Induced myeloid leukemia cell differentiation protein Mcl-1;Isoform 2 of Induced myeloid leukemia cell differentiation protein Mcl-1	Q07820;Q07820-2	MCL1_HUMAN	#N/A	#N/A	-0.337769	0.351636	#N/A	#N/A	0.4519	0.249196
1356	MCM2	DNA replication licensing factor MCM2	P49736	MCM2_HUMAN	#N/A	#N/A	-0.427653	0.0474345	-0.316178	0.239384	-0.167858	0.660048
1357	MCM3	DNA replication licensing factor MCM3;Isoform 2 of DNA replication licensing factor MCM3	P25205;P25205-2	MCM3_HUMAN	-3.32823	4.00071e-06	-0.391801	0.0334304	-0.380314	0.0249171	-0.208261	0.636397
1358	MCM4	DNA replication licensing factor MCM4	P33991	MCM4_HUMAN	#N/A	#N/A	-0.528116	0.00157107	-0.344856	0.00956755	-0.286419	0.347837
1359	MCM5	DNA replication licensing factor MCM5	P33992	MCM5_HUMAN	#N/A	#N/A	-0.431516	7.35009e-05	-0.311263	0.0179901	-0.16035	0.63928
1360	MCM6	DNA replication licensing factor MCM6	Q14566	MCM6_HUMAN	#N/A	#N/A	-0.346994	0.25725	-0.384319	0.00605008	-0.273313	0.548068
1361	MCM7	DNA replication licensing factor MCM7	P33993	MCM7_HUMAN	#N/A	#N/A	-0.401854	0.00101544	-0.289337	0.0077742	-0.106196	0.690053
1362	MCMBP	Mini-chromosome maintenance complex-binding protein;Isoform 2 of Mini-chromosome maintenance complex-binding protein	Q9BTE3;Q9BTE3-2	MCMBP_HUMAN	#N/A	#N/A	-1.44338	0.039785	#N/A	#N/A	-0.0251655	0.730976
1363	MCU	Calcium uniporter protein, mitochondrial;Isoform 2 of Calcium uniporter protein, mitochondrial;Isoform 3 of Calcium uniporter protein, mitochondrial	Q8NE86;Q8NE86-2;Q8NE86-3	MCU_HUMAN	#N/A	#N/A	-0.261364	0.582024	-0.205537	0.606509	#N/A	#N/A
1364	MDH1	Malate dehydrogenase, cytoplasmic;Isoform 3 of Malate dehydrogenase, cytoplasmic	P40925;P40925-3	MDHC_HUMAN	0.63066	0.0147222	0.132326	0.363233	0.237026	0.0097019	0.287267	0.0465491
1365	MDH2	Malate dehydrogenase, mitochondrial	P40926	MDHM_HUMAN	-0.602907	9.87638e-05	0.212553	0.000107463	0.165876	0.0279825	-0.360745	3.09787e-08
1366	MDN1	Midasin	Q9NU22	MDN1_HUMAN	#N/A	#N/A	-0.614272	0.218706	-0.548884	0.275836	-0.903819	0.0864827
1367	ME1	NADP-dependent malic enzyme	P48163	MAOX_HUMAN	0.540901	0.463458	-0.0272159	0.729288	0.142969	0.675935	0.441944	0.0688095
1368	ME2	NAD-dependent malic enzyme, mitochondrial	P23368	MAOM_HUMAN	-0.819991	0.200437	-0.0613113	0.739069	-0.0220569	0.74441	-0.250556	0.578947
1369	MECP2	Methyl-CpG-binding protein 2;Isoform B of Methyl-CpG-binding protein 2	P51608;P51608-2	MECP2_HUMAN	#N/A	#N/A	0.421272	0.391578	0.425603	0.388147	0.853282	0.109787
1370	MECR	Enoyl-[acyl-carrier-protein] reductase, mitochondrial	Q9BV79	MECR_HUMAN	#N/A	#N/A	0.260871	0.391452	0.107489	0.635572	-0.338008	0.491516
1371	MED1	Mediator of RNA polymerase II transcription subunit 1;Isoform 2 of Mediator of RNA polymerase II transcription subunit 1	Q15648;Q15648-3	MED1_HUMAN	#N/A	#N/A	-0.691171	0.0297499	-0.597085	0.0991492	-0.627671	0.126794
1372	MEMO1	Protein MEMO1;Isoform 2 of Protein MEMO1;Isoform 3 of Protein MEMO1	Q9Y316;Q9Y316-2;Q9Y316-3	MEMO1_HUMAN	#N/A	#N/A	-0.113979	0.648569	0.145934	0.621798	-0.492893	0.215391
1373	MESDC2	LDLR chaperone MESD	Q14696	MESD_HUMAN	#N/A	#N/A	#N/A	#N/A	#N/A	#N/A	#N/A	#N/A
1374	MEST	Mesoderm-specific transcript homolog protein;Isoform 2 of Mesoderm-specific transcript homolog protein;Isoform 3 of Mesoderm-specific transcript homolog protein	Q5EB52;Q5EB52-2;Q5EB52-3	MEST_HUMAN	#N/A	#N/A	#N/A	#N/A	#N/A	#N/A	#N/A	#N/A
1375	METAP1	Methionine aminopeptidase 1	P53582	MAP11_HUMAN	#N/A	#N/A	#N/A	#N/A	#N/A	#N/A	#N/A	#N/A
1376	METTL13	Methyltransferase-like protein 13;Isoform 3 of Methyltransferase-like protein 13	Q8N6R0;Q8N6R0-3	MET13_HUMAN	#N/A	#N/A	0.0170799	0.729558	-0.176537	0.589713	0.340905	0.290558
1377	METTL7B	Methyltransferase-like protein 7B	Q6UX53	MET7B_HUMAN	#N/A	#N/A	0.0404568	0.696371	0.0733613	0.673175	-0.99504	0.116261
1378	MFAP1	Microfibrillar-associated protein 1	P55081	MFAP1_HUMAN	#N/A	#N/A	-0.246311	0.480427	-0.332182	0.333318	-0.111278	0.654884
1379	MFF	Mitochondrial fission factor;Isoform 2 of Mitochondrial fission factor	Q9GZY8;Q9GZY8-2	MFF_HUMAN	0.571414	0.445577	0.122221	0.658771	-0.127268	0.653568	-0.371862	0.492895
1380	MFN1	Mitofusin-1	Q8IWA4	MFN1_HUMAN	#N/A	#N/A	#N/A	#N/A	#N/A	#N/A	#N/A	#N/A
1381	MFSD10	Major facilitator superfamily domain-containing protein 10	Q14728	MFS10_HUMAN	#N/A	#N/A	-0.568179	0.307702	-0.264417	0.578753	0.0372475	0.705138
1382	MGST1	Microsomal glutathione S-transferase 1	P10620	MGST1_HUMAN	-1.41674	0.00994037	0.0374431	0.724681	0.264248	0.469986	-0.418314	0.387892
1383	MGST3	Microsomal glutathione S-transferase 3	O14880	MGST3_HUMAN	1.45553	0.0876728	-0.64292	0.0150165	-0.102036	0.678231	0.119377	0.720465
1384	MIC13	MICOS complex subunit MIC13	Q5XKP0	MIC13_HUMAN	-0.484809	0.463254	-0.268471	0.625015	0.063523	0.732565	-0.259671	0.388912
1385	MICAL1	[F-actin]-methionine sulfoxide oxidase MICAL1;Isoform 2 of [F-actin]-methionine sulfoxide oxidase MICAL1;Isoform 4 of [F-actin]-methionine sulfoxide oxidase MICAL1	Q8TDZ2;Q8TDZ2-2;Q8TDZ2-4	MICA1_HUMAN	#N/A	#N/A	#N/A	#N/A	#N/A	#N/A	#N/A	#N/A
1386	MICALL1	MICAL-like protein 1	Q8N3F8	MILK1_HUMAN	0.271292	0.659496	0.080186	0.720091	0.331743	0.498699	0.122511	0.713406
1387	MIEN1	Migration and invasion enhancer 1	Q9BRT3	MIEN1_HUMAN	-2.8803	1.93727e-05	-0.107914	0.657528	-0.062226	0.686125	-0.0772315	0.6818
1388	MIF	Macrophage migration inhibitory factor	P14174	MIF_HUMAN	-0.480368	0.347413	0.27457	0.304157	0.553644	0.0105818	-0.0638535	0.720206
1389	MIOS	GATOR complex protein MIOS;Isoform 2 of GATOR complex protein MIOS	Q9NXC5;Q9NXC5-2	MIO_HUMAN	#N/A	#N/A	-0.424772	0.346138	-0.27843	0.485744	-0.0427949	0.698454
1390	MIPEP	Mitochondrial intermediate peptidase	Q99797	MIPEP_HUMAN	-0.154625	0.665677	-0.619867	0.0464392	-0.58796	0.0381765	-0.315855	0.430363
1391	MKRN2	Probable E3 ubiquitin-protein ligase makorin-2;Isoform 2 of Probable E3 ubiquitin-protein ligase makorin-2	Q9H000;Q9H000-2	MKRN2_HUMAN	#N/A	#N/A	#N/A	#N/A	-0.233504	0.545246	#N/A	#N/A
1392	MLEC	Malectin	Q14165	MLEC_HUMAN	#N/A	#N/A	0.152045	0.528141	0.0464634	0.719051	-0.00566977	0.710364
1393	MLKL	Mixed lineage kinase domain-like protein	Q8NB16	MLKL_HUMAN	#N/A	#N/A	-0.0437203	0.695387	#N/A	#N/A	#N/A	#N/A
1394	MMAA	Methylmalonic aciduria type A protein, mitochondrial	Q8IVH4	MMAA_HUMAN	#N/A	#N/A	0.30727	0.364185	0.2132	0.515148	-0.129375	0.642352
1395	MMAB	Cob(I)yrinic acid a,c-diamide adenosyltransferase, mitochondrial	Q96EY8	MMAB_HUMAN	0.551087	0.470681	0.159574	0.593666	-0.0317754	0.69832	-0.238698	0.534784
1396	MMGT1	Membrane magnesium transporter 1;Isoform 2 of Membrane magnesium transporter 1	Q8N4V1;Q8N4V1-2	MMGT1_HUMAN	#N/A	#N/A	-0.155883	0.604405	#N/A	#N/A	#N/A	#N/A
1397	MMS19	MMS19 nucleotide excision repair protein homolog;Isoform 5 of MMS19 nucleotide excision repair protein homolog	Q96T76;Q96T76-8	MMS19_HUMAN	0.166851	0.659963	-0.0756992	0.67341	0.106962	0.624963	-0.102171	0.660217
1398	MOB2	MOB kinase activator 2;Isoform 2 of MOB kinase activator 2;Isoform 3 of MOB kinase activator 2	Q70IA6;Q70IA6-2;Q70IA6-3	MOB2_HUMAN	#N/A	#N/A	#N/A	#N/A	#N/A	#N/A	#N/A	#N/A
1399	MOGS	Mannosyl-oligosaccharide glucosidase;Isoform 2 of Mannosyl-oligosaccharide glucosidase	Q13724;Q13724-2	MOGS_HUMAN	#N/A	#N/A	-0.24298	0.377404	-0.100069	0.698654	-0.109267	0.720177
1400	MON2	Protein MON2 homolog;Isoform 2 of Protein MON2 homolog;Isoform 5 of Protein MON2 homolog;Isoform 6 of Protein MON2 homolog	Q7Z3U7;Q7Z3U7-2;Q7Z3U7-5;Q7Z3U7-6	MON2_HUMAN	#N/A	#N/A	-0.403909	0.329219	-0.138257	0.594447	0.0977605	0.671955
1401	MOSPD2	Motile sperm domain-containing protein 2;Isoform 2 of Motile sperm domain-containing protein 2	Q8NHP6;Q8NHP6-2	MSPD2_HUMAN	#N/A	#N/A	#N/A	#N/A	#N/A	#N/A	#N/A	#N/A
1402	MOV10	Putative helicase MOV-10	Q9HCE1	MOV10_HUMAN	-0.375837	0.542087	0.287963	0.464775	0.271115	0.422816	-0.176596	0.589897
1403	MOXD1	DBH-like monooxygenase protein 1	Q6UVY6	MOXD1_HUMAN	0.848851	0.259915	-0.469959	0.332296	-0.408283	0.360363	-0.318722	0.531485
1404	MP68	6.8 kDa mitochondrial proteolipid	P56378	68MP_HUMAN	#N/A	#N/A	0.240377	0.507877	0.329342	0.34628	-0.209127	0.586745
1405	MPC2	Mitochondrial pyruvate carrier 2	O95563	MPC2_HUMAN	#N/A	#N/A	-0.0271748	0.704114	0.0473556	0.697013	-0.2327	0.631291
1406	MPDU1	Mannose-P-dolichol utilization defect 1 protein;Isoform 2 of Mannose-P-dolichol utilization defect 1 protein	O75352;O75352-2	MPU1_HUMAN	#N/A	#N/A	-0.0966196	0.675703	-0.0208709	0.705551	-0.2573	0.598724
1407	MPP6	MAGUK p55 subfamily member 6	Q9NZW5	MPP6_HUMAN	#N/A	#N/A	0.0540399	0.714247	0.0227474	0.726013	-0.195913	0.506834
1408	MPRIP	Myosin phosphatase Rho-interacting protein;Isoform 2 of Myosin phosphatase Rho-interacting protein;Isoform 3 of Myosin phosphatase Rho-interacting protein	Q6WCQ1;Q6WCQ1-2;Q6WCQ1-3	MPRIP_HUMAN	#N/A	#N/A	-0.135451	0.642773	-0.141057	0.611095	#N/A	#N/A
1409	MPST	3-mercaptopyruvate sulfurtransferase;Isoform 2 of 3-mercaptopyruvate sulfurtransferase	P25325;P25325-2	THTM_HUMAN	-0.51803	0.17593	0.140399	0.546884	0.0856717	0.71812	-0.328647	0.413788
1410	MPZL1	Myelin protein zero-like protein 1;Isoform 2 of Myelin protein zero-like protein 1;Isoform 4 of Myelin protein zero-like protein 1	O95297;O95297-2;O95297-4	MPZL1_HUMAN	#N/A	#N/A	#N/A	#N/A	#N/A	#N/A	0.799624	0.0171752
1411	MRC2	C-type mannose receptor 2	Q9UBG0	MRC2_HUMAN	0.858853	5.51771e-08	-0.100128	0.630093	-0.153819	0.495086	0.0196242	0.743611
1412	MRE11	Double-strand break repair protein MRE11;Isoform 3 of Double-strand break repair protein MRE11	P49959;P49959-3	MRE11_HUMAN	#N/A	#N/A	-0.13349	0.650505	-0.0142126	0.705901	#N/A	#N/A
1413	MRM3	rRNA methyltransferase 3, mitochondrial	Q9HC36	MRM3_HUMAN	#N/A	#N/A	-0.304925	0.429231	#N/A	#N/A	#N/A	#N/A
1414	MRPL1	39S ribosomal protein L1, mitochondrial	Q9BYD6	RM01_HUMAN	#N/A	#N/A	0.0260139	0.701948	-0.120831	0.646337	-0.376412	0.426956
1415	MRPL11	39S ribosomal protein L11, mitochondrial;Isoform 2 of 39S ribosomal protein L11, mitochondrial	Q9Y3B7;Q9Y3B7-2	RM11_HUMAN	-0.648235	0.342574	0.0541755	0.723167	-0.0614367	0.72121	-0.506501	0.000845935
1416	MRPL12	39S ribosomal protein L12, mitochondrial	P52815	RM12_HUMAN	-0.774729	0.230832	0.292091	0.310923	0.183346	0.516075	-0.439533	0.273245
1417	MRPL13	39S ribosomal protein L13, mitochondrial	Q9BYD1	RM13_HUMAN	#N/A	#N/A	-0.245788	0.404391	-0.327765	0.0238232	-0.540822	0.0744758
1418	MRPL14	39S ribosomal protein L14, mitochondrial	Q6P1L8	RM14_HUMAN	#N/A	#N/A	-0.355875	0.357335	-0.325563	0.390056	#N/A	#N/A
1419	MRPL15	39S ribosomal protein L15, mitochondrial	Q9P015	RM15_HUMAN	-0.813666	0.274056	-0.303393	0.492712	-0.263319	0.533611	-0.370169	0.51683
1420	MRPL16	39S ribosomal protein L16, mitochondrial	Q9NX20	RM16_HUMAN	-0.938687	0.141951	-0.0907423	0.663489	0.0870048	0.668846	-0.412743	0.555772
1421	MRPL17	39S ribosomal protein L17, mitochondrial	Q9NRX2	RM17_HUMAN	-0.655167	0.000234547	-0.201121	0.256748	-0.259547	0.0495749	-0.278816	0.0377828
1422	MRPL18	39S ribosomal protein L18, mitochondrial	Q9H0U6	RM18_HUMAN	#N/A	#N/A	-0.271784	0.302298	-0.368058	0.241933	-0.310444	0.325381
1423	MRPL19	39S ribosomal protein L19, mitochondrial	P49406	RM19_HUMAN	-0.892051	0.12512	-0.423277	0.0117723	-0.327682	0.0615942	-0.469978	0.0248436
1424	MRPL2	39S ribosomal protein L2, mitochondrial	Q5T653	RM02_HUMAN	#N/A	#N/A	-0.196145	0.577393	-0.281749	0.490593	#N/A	#N/A
1425	MRPL20	39S ribosomal protein L20, mitochondrial	Q9BYC9	RM20_HUMAN	#N/A	#N/A	#N/A	#N/A	#N/A	#N/A	#N/A	#N/A
1426	MRPL21	39S ribosomal protein L21, mitochondrial	Q7Z2W9	RM21_HUMAN	#N/A	#N/A	#N/A	#N/A	#N/A	#N/A	#N/A	#N/A
1427	MRPL22	39S ribosomal protein L22, mitochondrial	Q9NWU5	RM22_HUMAN	#N/A	#N/A	#N/A	#N/A	-0.274634	0.505786	#N/A	#N/A
1428	MRPL23	39S ribosomal protein L23, mitochondrial	Q16540	RM23_HUMAN	-0.473475	0.481765	-0.336254	0.0704116	-0.431632	0.0146257	-0.348092	0.425008
1429	MRPL27	39S ribosomal protein L27, mitochondrial	Q9P0M9	RM27_HUMAN	#N/A	#N/A	-0.221704	0.557695	-0.195673	0.56708	-0.411492	0.455013
1430	MRPL28	39S ribosomal protein L28, mitochondrial	Q13084	RM28_HUMAN	#N/A	#N/A	-0.3932	0.487151	-0.354048	0.49124	-0.418634	0.571262
1431	MRPL3	39S ribosomal protein L3, mitochondrial	P09001	RM03_HUMAN	#N/A	#N/A	#N/A	#N/A	#N/A	#N/A	#N/A	#N/A
1432	MRPL34	39S ribosomal protein L34, mitochondrial	Q9BQ48	RM34_HUMAN	#N/A	#N/A	-0.465699	0.348402	-0.439477	0.323897	-0.467503	0.433957
1433	MRPL37	39S ribosomal protein L37, mitochondrial	Q9BZE1	RM37_HUMAN	#N/A	#N/A	-0.427503	0.116748	-0.336014	0.258584	#N/A	#N/A
1434	MRPL38	39S ribosomal protein L38, mitochondrial	Q96DV4	RM38_HUMAN	-0.914671	0.104977	-0.142516	0.606056	-0.241927	0.351916	-0.513572	0.0110656
1435	MRPL39	39S ribosomal protein L39, mitochondrial;Isoform 2 of 39S ribosomal protein L39, mitochondrial	Q9NYK5;Q9NYK5-2	RM39_HUMAN	-0.817069	0.165475	-0.395923	0.378453	-0.174934	0.618898	-0.0731929	0.686667
1436	MRPL4	39S ribosomal protein L4, mitochondrial	Q9BYD3	RM04_HUMAN	#N/A	#N/A	-0.233879	0.415211	-0.284798	0.314432	-0.320012	0.454908
1437	MRPL41	39S ribosomal protein L41, mitochondrial	Q8IXM3	RM41_HUMAN	#N/A	#N/A	-0.53275	0.026117	-0.46066	0.00393374	-0.450559	0.0198868
1438	MRPL43	39S ribosomal protein L43, mitochondrial;Isoform 2 of 39S ribosomal protein L43, mitochondrial;Isoform 3 of 39S ribosomal protein L43, mitochondrial;Isoform 4 of 39S ribosomal protein L43, mitochondrial;Isoform 5 of 39S ribosomal protein L43, mitochondrial;Isoform 6 of 39S ribosomal protein L43, mitochondrial	Q8N983;Q8N983-2;Q8N983-3;Q8N983-4;Q8N983-6;Q8N983-7	RM43_HUMAN	#N/A	#N/A	-0.0522567	0.692639	-0.13876	0.60251	-0.422999	0.0869283
1439	MRPL44	39S ribosomal protein L44, mitochondrial	Q9H9J2	RM44_HUMAN	#N/A	#N/A	-0.162847	0.583103	-0.0737582	0.718353	-0.513907	0.205901
1440	MRPL45	39S ribosomal protein L45, mitochondrial	Q9BRJ2	RM45_HUMAN	#N/A	#N/A	-0.301226	0.381581	-0.30754	0.362824	-0.469066	0.39922
1441	MRPL46	39S ribosomal protein L46, mitochondrial	Q9H2W6	RM46_HUMAN	-0.56581	0.398972	0.068305	0.680419	-0.0327141	0.698953	-0.282006	0.518167
1442	MRPL47	39S ribosomal protein L47, mitochondrial;Isoform 2 of 39S ribosomal protein L47, mitochondrial	Q9HD33;Q9HD33-2	RM47_HUMAN	-0.174108	0.656579	-0.301014	0.190709	-0.451056	0.0052187	-0.472133	0.011219
1443	MRPL48	39S ribosomal protein L48, mitochondrial;Isoform 2 of 39S ribosomal protein L48, mitochondrial	Q96GC5;Q96GC5-3	RM48_HUMAN	#N/A	#N/A	0.0419412	0.695727	-0.0516362	0.69257	#N/A	#N/A
1444	MRPL50	39S ribosomal protein L50, mitochondrial	Q8N5N7	RM50_HUMAN	#N/A	#N/A	-0.0994684	0.650281	-0.110016	0.622216	-0.341397	0.471966
1445	MRPL53	39S ribosomal protein L53, mitochondrial	Q96EL3	RM53_HUMAN	-0.186364	0.665389	-0.12391	0.664028	-0.0557958	0.691491	-0.807146	0.0819254
1446	MRPL54	39S ribosomal protein L54, mitochondrial	Q6P161	RM54_HUMAN	#N/A	#N/A	#N/A	#N/A	-0.24859	0.568978	#N/A	#N/A
1447	MRPL55	39S ribosomal protein L55, mitochondrial;Isoform 2 of 39S ribosomal protein L55, mitochondrial	Q7Z7F7;Q7Z7F7-2	RM55_HUMAN	#N/A	#N/A	-0.178874	0.617832	-0.0827774	0.679555	#N/A	#N/A
1448	MRPL58	Peptidyl-tRNA hydrolase ICT1, mitochondrial	Q14197	ICT1_HUMAN	#N/A	#N/A	-0.115513	0.671005	-0.096765	0.702078	-0.487515	0.132022
1449	MRPL9	39S ribosomal protein L9, mitochondrial	Q9BYD2	RM09_HUMAN	#N/A	#N/A	-0.398083	0.387637	-0.458454	0.298253	#N/A	#N/A
1450	MRPS11	28S ribosomal protein S11, mitochondrial;Isoform 2 of 28S ribosomal protein S11, mitochondrial	P82912;P82912-2	RT11_HUMAN	#N/A	#N/A	-0.14981	0.646292	-0.32546	0.493536	-0.731212	0.255074
1451	MRPS16	28S ribosomal protein S16, mitochondrial;Isoform 2 of 28S ribosomal protein S16, mitochondrial	Q9Y3D3;Q9Y3D3-2	RT16_HUMAN	-0.925171	0.109465	-0.075638	0.67724	-0.188745	0.573788	-0.511423	0.357611
1452	MRPS17	28S ribosomal protein S17, mitochondrial	Q9Y2R5	RT17_HUMAN	#N/A	#N/A	-0.221589	0.60048	-0.295351	0.53494	-0.50084	0.433622
1453	MRPS18B	28S ribosomal protein S18b, mitochondrial	Q9Y676	RT18B_HUMAN	#N/A	#N/A	-0.433289	0.403412	-0.454547	0.0457813	-0.594624	0.134926
1454	MRPS2	28S ribosomal protein S2, mitochondrial	Q9Y399	RT02_HUMAN	#N/A	#N/A	#N/A	#N/A	#N/A	#N/A	#N/A	#N/A
1455	MRPS21	28S ribosomal protein S21, mitochondrial	P82921	RT21_HUMAN	#N/A	#N/A	#N/A	#N/A	#N/A	#N/A	#N/A	#N/A
1456	MRPS22	28S ribosomal protein S22, mitochondrial	P82650	RT22_HUMAN	#N/A	#N/A	-0.0799944	0.714904	0.000227054	0.733038	-0.695241	0.147633
1457	MRPS23	28S ribosomal protein S23, mitochondrial	Q9Y3D9	RT23_HUMAN	#N/A	#N/A	-0.20195	0.320168	-0.255626	0.139549	-0.531898	0.000161889
1458	MRPS24	28S ribosomal protein S24, mitochondrial	Q96EL2	RT24_HUMAN	#N/A	#N/A	-0.335588	0.357059	-0.211159	0.539115	-0.41468	0.434404
1459	MRPS25	28S ribosomal protein S25, mitochondrial	P82663	RT25_HUMAN	#N/A	#N/A	#N/A	#N/A	-0.486967	0.367698	#N/A	#N/A
1460	MRPS27	28S ribosomal protein S27, mitochondrial;Isoform 2 of 28S ribosomal protein S27, mitochondrial	Q92552;Q92552-2	RT27_HUMAN	#N/A	#N/A	-0.268957	0.00562431	-0.306092	0.0024732	-0.553365	0.000528937
1461	MRPS28	28S ribosomal protein S28, mitochondrial	Q9Y2Q9	RT28_HUMAN	#N/A	#N/A	-0.243101	0.521973	-0.388878	0.0847037	-0.490571	0.462033
1462	MRPS30	39S ribosomal protein S30, mitochondrial	Q9NP92	RT30_HUMAN	#N/A	#N/A	-0.596087	0.0896194	-0.435353	0.267851	#N/A	#N/A
1463	MRPS31	28S ribosomal protein S31, mitochondrial	Q92665	RT31_HUMAN	#N/A	#N/A	0.160829	0.594807	#N/A	#N/A	#N/A	#N/A
1464	MRPS34	28S ribosomal protein S34, mitochondrial	P82930	RT34_HUMAN	-0.688538	0.0111805	-0.303058	0.297004	-0.332769	0.1884	-0.494243	0.0867797
1465	MRPS35	28S ribosomal protein S35, mitochondrial	P82673	RT35_HUMAN	#N/A	#N/A	-0.441797	0.295596	-0.192893	0.60943	#N/A	#N/A
1466	MRPS6	28S ribosomal protein S6, mitochondrial	P82932	RT06_HUMAN	#N/A	#N/A	-0.325621	0.409364	-0.461434	0.207312	#N/A	#N/A
1467	MRPS7	28S ribosomal protein S7, mitochondrial	Q9Y2R9	RT07_HUMAN	#N/A	#N/A	-0.370928	0.215741	-0.212196	0.566739	-0.721438	0.28929
1468	MRPS9	28S ribosomal protein S9, mitochondrial	P82933	RT09_HUMAN	#N/A	#N/A	-0.225086	0.448576	-0.145391	0.608536	-0.608017	0.219228
1469	MRTO4	mRNA turnover protein 4 homolog	Q9UKD2	MRT4_HUMAN	#N/A	#N/A	-0.363078	0.420959	-0.114561	0.641694	#N/A	#N/A
1470	MSH2	DNA mismatch repair protein Msh2;Isoform 2 of DNA mismatch repair protein Msh2	P43246;P43246-2	MSH2_HUMAN	#N/A	#N/A	#N/A	#N/A	-0.386937	0.345712	-0.174983	0.632976
1471	MSH6	DNA mismatch repair protein Msh6;Isoform 3 of DNA mismatch repair protein Msh6;Isoform 4 of DNA mismatch repair protein Msh6	P52701;P52701-3;P52701-4	MSH6_HUMAN	#N/A	#N/A	-0.65349	0.0351406	-0.554429	0.0598288	-0.138157	0.661483
1472	MSI2	RNA-binding protein Musashi homolog 2;Isoform 2 of RNA-binding protein Musashi homolog 2	Q96DH6;Q96DH6-2	MSI2H_HUMAN	#N/A	#N/A	0.127108	0.637459	0.0874319	0.661903	#N/A	#N/A
1473	MSMO1	Methylsterol monooxygenase 1;Isoform 2 of Methylsterol monooxygenase 1	Q15800;Q15800-2	MSMO1_HUMAN	1.78925	0.00108253	-1.17511	0.000828935	-1.44279	0.000122191	0.173582	0.638467
1474	MSN	Moesin	P26038	MOES_HUMAN	1.14416	6.38114e-11	-0.0338636	0.743854	0.138532	0.436073	0.793701	2.55065e-14
1475	MT-ATP6	ATP synthase subunit a	P00846	ATP6_HUMAN	-0.0159374	0.709254	-0.186911	0.633763	0.000219997	0.711314	-0.222668	0.612417
1476	MT-CO2	Cytochrome c oxidase subunit 2	P00403	COX2_HUMAN	-0.565493	0.540033	-0.409656	0.203434	-0.0598019	0.72035	-0.231552	0.650236
1477	MT2A	Metallothionein-2	P02795	MT2_HUMAN	-0.233057	0.690861	0.837124	0.512691	0.885558	0.494631	2.34109	0.000102565
1478	MTA1	Metastasis-associated protein MTA1;Isoform 3 of Metastasis-associated protein MTA1	Q13330;Q13330-3	MTA1_HUMAN	#N/A	#N/A	0.0725228	0.723926	-0.0133103	0.731614	0.123316	0.687386
1479	MTA2	Metastasis-associated protein MTA2	O94776	MTA2_HUMAN	-1.14639	0.0352316	-0.815575	5.65831e-05	-0.782425	3.15384e-06	-0.180453	0.638993
1480	MTAP	S-methyl-5'-thioadenosine phosphorylase	Q13126	MTAP_HUMAN	#N/A	#N/A	#N/A	#N/A	0.194821	0.618791	#N/A	#N/A
1481	MTCH1	Mitochondrial carrier homolog 1;Isoform 2 of Mitochondrial carrier homolog 1	Q9NZJ7;Q9NZJ7-2	MTCH1_HUMAN	#N/A	#N/A	-0.114536	0.695115	0.0788591	0.713526	0.124094	0.657872
1482	MTCH2	Mitochondrial carrier homolog 2	Q9Y6C9	MTCH2_HUMAN	-0.345166	0.38236	-0.164946	0.432389	0.0160859	0.744168	-0.201775	0.614818
1483	MTDH	Protein LYRIC	Q86UE4	LYRIC_HUMAN	0.345123	0.576481	-0.0864556	0.673606	-0.16482	0.614764	-0.0615631	0.688778
1484	MTFR1L	Mitochondrial fission regulator 1-like;Isoform 3 of Mitochondrial fission regulator 1-like	Q9H019;Q9H019-3	MFR1L_HUMAN	#N/A	#N/A	-0.385624	0.42061	-0.267538	0.466187	-0.43908	0.274218
1485	MTHFD1	C-1-tetrahydrofolate synthase, cytoplasmic	P11586	C1TC_HUMAN	-0.352804	6.34977e-05	0.156837	0.0043011	0.325533	4.31836e-10	0.0439694	0.72158
1486	MTHFD1L	Monofunctional C1-tetrahydrofolate synthase, mitochondrial	Q6UB35	C1TM_HUMAN	#N/A	#N/A	-0.364628	0.261906	-0.473269	0.00976993	-0.401856	0.185732
1487	MTMR1	Myotubularin-related protein 1;Isoform 1A of Myotubularin-related protein 1	Q13613;Q13613-2	MTMR1_HUMAN	0.497736	0.467893	-0.0483084	0.687027	-0.0821861	0.664524	#N/A	#N/A
1488	MTOR	Serine/threonine-protein kinase mTOR	P42345	MTOR_HUMAN	#N/A	#N/A	-0.102861	0.647889	-0.214076	0.458955	0.00492864	0.732037
1489	MTR	Methionine synthase	Q99707	METH_HUMAN	#N/A	#N/A	-0.0640927	0.685691	-0.0862289	0.672979	0.220769	0.588234
1490	MTX1	Metaxin-1;Isoform 3 of Metaxin-1	Q13505;Q13505-3	MTX1_HUMAN	-0.328101	0.575302	0.0682221	0.679969	0.0126287	0.707006	-0.302588	0.506921
1491	MTX2	Metaxin-2;Isoform 2 of Metaxin-2	O75431;O75431-2	MTX2_HUMAN	-0.0074982	0.731879	0.0938251	0.637074	0.0788101	0.661146	-0.216083	0.360089
1492	MUT	Methylmalonyl-CoA mutase, mitochondrial	P22033	MUTA_HUMAN	#N/A	#N/A	-0.350606	0.456367	-0.492381	0.256581	-0.0574329	0.691456
1493	MVD	Diphosphomevalonate decarboxylase	P53602	MVD1_HUMAN	#N/A	#N/A	#N/A	#N/A	#N/A	#N/A	#N/A	#N/A
1494	MVP	Major vault protein	Q14764	MVP_HUMAN	1.81243	6.12117e-12	-0.0333251	0.743635	0.0460053	0.746065	1.24816	3.43473e-12
1495	MX1	Interferon-induced GTP-binding protein Mx1	P20591	MX1_HUMAN	#N/A	#N/A	#N/A	#N/A	#N/A	#N/A	#N/A	#N/A
1496	MXRA7	Matrix-remodeling-associated protein 7	P84157	MXRA7_HUMAN	#N/A	#N/A	0.279944	0.487899	0.235775	0.540339	0.0427526	0.695592
1497	MYADM	Myeloid-associated differentiation marker	Q96S97	MYADM_HUMAN	#N/A	#N/A	-0.128931	0.632086	-0.0818754	0.676704	#N/A	#N/A
1498	MYBBP1A	Myb-binding protein 1A;Isoform 2 of Myb-binding protein 1A	Q9BQG0;Q9BQG0-2	MBB1A_HUMAN	#N/A	#N/A	-0.627602	3.75777e-05	-0.460051	0.00241003	-0.807263	0.000123302
1499	MYD88	Myeloid differentiation primary response protein MyD88;Isoform 2 of Myeloid differentiation primary response protein MyD88;Isoform 5 of Myeloid differentiation primary response protein MyD88;Isoform 6 of Myeloid differentiation primary response protein MyD88	Q99836;Q99836-2;Q99836-5;Q99836-6	MYD88_HUMAN	#N/A	#N/A	#N/A	#N/A	#N/A	#N/A	#N/A	#N/A
1500	MYDGF	Myeloid-derived growth factor	Q969H8	MYDGF_HUMAN	-0.0336388	0.704723	0.133028	0.618366	0.128885	0.623931	0.132589	0.637315
1501	MYEF2	Myelin expression factor 2;Isoform 2 of Myelin expression factor 2	Q9P2K5;Q9P2K5-2	MYEF2_HUMAN	#N/A	#N/A	0.0306092	0.698487	-0.125495	0.632432	-0.21687	0.564132
1502	MYH10	Myosin-10;Isoform 3 of Myosin-10	P35580;P35580-3	MYH10_HUMAN	-0.703199	1.40067e-07	0.199166	0.00213525	0.218136	6.46851e-05	-0.227525	0.0536418
1503	MYH14	Myosin-14;Isoform 2 of Myosin-14;Isoform 6 of Myosin-14	Q7Z406;Q7Z406-2;Q7Z406-6	MYH14_HUMAN	#N/A	#N/A	-0.667571	0.580363	-0.585735	0.612911	-0.416274	0.675896
1504	MYH9	Myosin-9	P35579	MYH9_HUMAN	-1.25688	0	-0.0325474	0.743003	0.0603768	0.672429	0.115918	0.516746
1505	MYL12B;MYL12A	Myosin regulatory light chain 12B;Myosin regulatory light chain 12A	O14950;P19105	ML12B_HUMAN;ML12A_HUMAN	-0.626455	0.35526	0.274076	0.418859	0.21992	0.452917	0.246232	0.44004
1506	MYL6	Myosin light polypeptide 6;Isoform Smooth muscle of Myosin light polypeptide 6	P60660;P60660-2	MYL6_HUMAN	-0.487529	0.0770989	0.115401	0.559884	0.127164	0.477924	0.154816	0.42627
1507	MYL6B	Myosin light chain 6B	P14649	MYL6B_HUMAN	-0.930255	0.0037192	0.178303	0.472459	0.165799	0.526048	0.034656	0.724542
1508	MYL9	Myosin regulatory light polypeptide 9	P24844	MYL9_HUMAN	-0.999907	0.0325501	0.245686	0.219402	0.270886	0.258417	0.0493212	0.734265
1509	MYLK3;MYLK3;MYLK4;MYLK2	Myosin light chain kinase 3;Isoform 2 of Myosin light chain kinase 3;Myosin light chain kinase family member 4;Myosin light chain kinase 2, skeletal/cardiac muscle	Q32MK0;Q32MK0-4;Q86YV6;Q9H1R3	MYLK3_HUMAN;MYLK3_HUMAN;MYLK4_HUMAN;MYLK2_HUMAN	1.19147	0.074613	-0.0595404	0.683132	0.062656	0.678913	0.302507	0.468492
1510	MYO18A	Unconventional myosin-XVIIIa;Isoform 3 of Unconventional myosin-XVIIIa;Isoform 4 of Unconventional myosin-XVIIIa	Q92614;Q92614-3;Q92614-4	MY18A_HUMAN	#N/A	#N/A	#N/A	#N/A	#N/A	#N/A	#N/A	#N/A
1511	MYO1B	Unconventional myosin-Ib	O43795	MYO1B_HUMAN	-0.247358	0.621169	-0.403847	5.82535e-05	-0.421503	0.00494615	0.497095	3.92854e-05
1512	MYO1C	Unconventional myosin-Ic;Isoform 2 of Unconventional myosin-Ic;Isoform 3 of Unconventional myosin-Ic	O00159;O00159-2;O00159-3	MYO1C_HUMAN	-0.593032	0.220271	-0.115841	0.505085	-0.0239601	0.747464	0.0908292	0.726317
1513	MYO1E	Unconventional myosin-Ie	Q12965	MYO1E_HUMAN	#N/A	#N/A	#N/A	#N/A	#N/A	#N/A	#N/A	#N/A
1514	MYO3B	Myosin-IIIb;Isoform 2 of Myosin-IIIb;Isoform 3 of Myosin-IIIb;Isoform 4 of Myosin-IIIb;Isoform 5 of Myosin-IIIb;Isoform 6 of Myosin-IIIb;Isoform 7 of Myosin-IIIb	Q8WXR4;Q8WXR4-2;Q8WXR4-3;Q8WXR4-4;Q8WXR4-5;Q8WXR4-6;Q8WXR4-7	MYO3B_HUMAN	#N/A	#N/A	#N/A	#N/A	-0.547428	0.176995	0.49879	0.258917
1515	MYO5A	Unconventional myosin-Va;Isoform 2 of Unconventional myosin-Va;Isoform 3 of Unconventional myosin-Va	Q9Y4I1;Q9Y4I1-2;Q9Y4I1-3	MYO5A_HUMAN	#N/A	#N/A	-0.436595	0.23802	-0.599383	0.09634	0.66732	0.0655486
1516	MYO9B	Unconventional myosin-IXb;Isoform Short of Unconventional myosin-IXb	Q13459;Q13459-2	MYO9B_HUMAN	#N/A	#N/A	-0.194157	0.569248	-0.165902	0.600596	#N/A	#N/A
1517	MYOF	Myoferlin;Isoform 6 of Myoferlin	Q9NZM1;Q9NZM1-6	MYOF_HUMAN	0.0920626	0.679404	-0.711046	0	-0.714444	0	-0.0847649	0.63818
1518	NAA10	N-alpha-acetyltransferase 10;Isoform 2 of N-alpha-acetyltransferase 10	P41227;P41227-2	NAA10_HUMAN	#N/A	#N/A	#N/A	#N/A	#N/A	#N/A	-0.161814	0.623257
1519	NAA15	N-alpha-acetyltransferase 15, NatA auxiliary subunit	Q9BXJ9	NAA15_HUMAN	#N/A	#N/A	0.0317165	0.724402	0.0637692	0.717418	-0.091379	0.690826
1520	NAA25	N-alpha-acetyltransferase 25, NatB auxiliary subunit;Isoform 2 of N-alpha-acetyltransferase 25, NatB auxiliary subunit	Q14CX7;Q14CX7-2	NAA25_HUMAN	#N/A	#N/A	-0.144056	0.591059	-0.0405362	0.723561	-0.215828	0.626757
1521	NACA	Nascent polypeptide-associated complex subunit alpha, muscle-specific form;Isoform 2 of Nascent polypeptide-associated complex subunit alpha, muscle-specific form;Nascent polypeptide-associated complex subunit alpha	E9PAV3;E9PAV3-2;Q13765	NACAM_HUMAN;NACAM_HUMAN;NACA_HUMAN	-0.791783	0.184126	-0.27867	0.449109	-0.41483	0.216614	-0.166884	0.616169
1522	NACC1	Nucleus accumbens-associated protein 1	Q96RE7	NACC1_HUMAN	#N/A	#N/A	#N/A	#N/A	-0.973517	0.0731079	#N/A	#N/A
1523	NADK2	NAD kinase 2, mitochondrial	Q4G0N4	NAKD2_HUMAN	0.26423	0.614384	#N/A	#N/A	0.169984	0.597486	-0.0851687	0.676627
1524	NAE1	NEDD8-activating enzyme E1 regulatory subunit;Isoform 2 of NEDD8-activating enzyme E1 regulatory subunit;Isoform 3 of NEDD8-activating enzyme E1 regulatory subunit;Isoform 4 of NEDD8-activating enzyme E1 regulatory subunit	Q13564;Q13564-2;Q13564-3;Q13564-4	ULA1_HUMAN	#N/A	#N/A	0.0272147	0.726151	0.13142	0.601758	0.166195	0.63794
1525	NAGA	Alpha-N-acetylgalactosaminidase	P17050	NAGAB_HUMAN	0.589521	0.378976	0.157956	0.540491	0.0362932	0.723224	0.0656634	0.721124
1526	NAGK	N-acetyl-D-glucosamine kinase;Isoform 2 of N-acetyl-D-glucosamine kinase	Q9UJ70;Q9UJ70-2	NAGK_HUMAN	1.75922	1.38773e-10	0.179068	0.5411	0.241789	0.337386	0.896229	0.00128544
1527	NAGLU	Alpha-N-acetylglucosaminidase	P54802	ANAG_HUMAN	0.911528	0.000263848	-0.0102986	0.740468	-0.0675753	0.733952	0.215714	0.596953
1528	NAMPT	Nicotinamide phosphoribosyltransferase	P43490	NAMPT_HUMAN	1.4651	0	0.0831669	0.717857	0.125914	0.567012	0.801179	2.19708e-09
1529	NANS	Sialic acid synthase	Q9NR45	SIAS_HUMAN	-0.367994	0.449959	0.152859	0.531248	0.23692	0.25071	-0.018691	0.73849
1530	NAP1L1	Nucleosome assembly protein 1-like 1;Isoform 2 of Nucleosome assembly protein 1-like 1	P55209;P55209-2	NP1L1_HUMAN	0.0457727	0.702857	-0.0716556	0.728124	-0.0161932	0.747275	0.0654133	0.736688
1531	NAP1L4	Nucleosome assembly protein 1-like 4;Isoform 2 of Nucleosome assembly protein 1-like 4	Q99733;Q99733-2	NP1L4_HUMAN	0.0735947	0.722291	0.139641	0.589282	0.257757	0.393473	-0.0157593	0.730229
1532	NAPA	Alpha-soluble NSF attachment protein	P54920	SNAA_HUMAN	0.558685	0.436295	0.151115	0.621274	0.0519707	0.734576	0.51666	0.000389618
1533	NAPG	Gamma-soluble NSF attachment protein;Isoform 2 of Gamma-soluble NSF attachment protein	Q99747;Q99747-2	SNAG_HUMAN	1.28849	0.110429	0.062506	0.680607	#N/A	#N/A	0.275796	0.538808
1534	NARS	Asparagine--tRNA ligase, cytoplasmic	O43776	SYNC_HUMAN	0.134622	0.716388	-0.139846	0.575565	-0.00302262	0.750404	0.147224	0.566943
1535	NARS2	Probable asparagine--tRNA ligase, mitochondrial	Q96I59	SYNM_HUMAN	0.187423	0.673645	0.166146	0.560586	0.250472	0.41839	-0.00909402	0.731535
1536	NASP	Nuclear autoantigenic sperm protein;Isoform 3 of Nuclear autoantigenic sperm protein	P49321;P49321-3	NASP_HUMAN	-1.15002	0.157549	-0.0982378	0.615846	-0.0487913	0.741704	-0.0881682	0.712045
1537	NAT10	RNA cytidine acetyltransferase	Q9H0A0	NAT10_HUMAN	-1.08516	0.0537618	-0.519598	1.8308e-05	-0.450139	0.000145236	-0.436034	0.337821
1538	NAXE	NAD(P)H-hydrate epimerase	Q8NCW5	NNRE_HUMAN	#N/A	#N/A	#N/A	#N/A	#N/A	#N/A	#N/A	#N/A
1539	NBAS	Neuroblastoma-amplified sequence	A2RRP1	NBAS_HUMAN	0.773829	0.0841127	0.00540233	0.740939	-0.0917032	0.71908	-0.00471823	0.740914
1540	NCAPD2	Condensin complex subunit 1	Q15021	CND1_HUMAN	#N/A	#N/A	#N/A	#N/A	-0.573891	0.228936	#N/A	#N/A
1541	NCBP1	Nuclear cap-binding protein subunit 1	Q09161	NCBP1_HUMAN	0.0298673	0.729988	-0.366066	0.389802	-0.237124	0.564408	-0.166905	0.639613
1542	NCBP2	Nuclear cap-binding protein subunit 2;Isoform 3 of Nuclear cap-binding protein subunit 2	P52298;P52298-3	NCBP2_HUMAN	#N/A	#N/A	#N/A	#N/A	-0.371809	0.334193	#N/A	#N/A
1543	NCEH1	Neutral cholesterol ester hydrolase 1;Isoform 2 of Neutral cholesterol ester hydrolase 1	Q6PIU2;Q6PIU2-2	NCEH1_HUMAN	0.678182	0.00983806	0.216474	0.580427	0.00307899	0.747888	1.05961	7.27884e-09
1544	NCK1	Cytoplasmic protein NCK1	P16333	NCK1_HUMAN	#N/A	#N/A	0.0393307	0.696574	0.231152	0.552023	0.423325	0.360638
1545	NCKAP1	Nck-associated protein 1;Isoform 2 of Nck-associated protein 1	Q9Y2A7;Q9Y2A7-2	NCKP1_HUMAN	#N/A	#N/A	0.10866	0.655407	0.140751	0.670567	0.407948	0.125788
1546	NCL	Nucleolin	P19338	NUCL_HUMAN	-0.984947	0	0.0329884	0.74635	-0.0618097	0.671876	-0.263235	8.52563e-06
1547	NCLN	Nicalin;Isoform 2 of Nicalin	Q969V3;Q969V3-2	NCLN_HUMAN	#N/A	#N/A	0.0595875	0.715053	-0.0813744	0.696101	-0.241226	0.358163
1548	NCSTN	Nicastrin;Isoform 2 of Nicastrin	Q92542;Q92542-2	NICA_HUMAN	1.05199	1.05692e-07	-0.586079	5.25804e-09	-0.666837	1.31191e-09	0.0705039	0.725238
1549	NDUFA10	NADH dehydrogenase [ubiquinone] 1 alpha subcomplex subunit 10, mitochondrial	O95299	NDUAA_HUMAN	-0.684812	0.276321	0.108276	0.556272	0.052986	0.721095	-0.407983	0.0195082
1550	NDUFA12	NADH dehydrogenase [ubiquinone] 1 alpha subcomplex subunit 12	Q9UI09	NDUAC_HUMAN	#N/A	#N/A	0.122504	0.630143	-0.0357551	0.694739	#N/A	#N/A
1551	NDUFA13	NADH dehydrogenase [ubiquinone] 1 alpha subcomplex subunit 13;Isoform 2 of NADH dehydrogenase [ubiquinone] 1 alpha subcomplex subunit 13	Q9P0J0;Q9P0J0-2	NDUAD_HUMAN	0.0392234	0.730095	-0.448893	0.0323761	-0.292776	0.360775	-0.675867	0.0224217
1552	NDUFA2	NADH dehydrogenase [ubiquinone] 1 alpha subcomplex subunit 2	O43678	NDUA2_HUMAN	-0.285279	0.525157	0.0345038	0.735455	-0.0664625	0.714366	-0.318052	0.0373935
1553	NDUFA4	Cytochrome c oxidase subunit NDUFA4	O00483	NDUA4_HUMAN	-0.389125	0.609986	0.276175	0.716151	0.0377849	0.74012	-0.0187344	0.740741
1554	NDUFA5	NADH dehydrogenase [ubiquinone] 1 alpha subcomplex subunit 5	Q16718	NDUA5_HUMAN	#N/A	#N/A	-0.0356306	0.724653	-0.122348	0.620748	-0.621325	0.0530454
1555	NDUFA6	NADH dehydrogenase [ubiquinone] 1 alpha subcomplex subunit 6	P56556	NDUA6_HUMAN	-0.381375	0.580298	0.181038	0.607131	-0.0612632	0.716476	-0.541063	0.222008
1556	NDUFA7	NADH dehydrogenase [ubiquinone] 1 alpha subcomplex subunit 7	O95182	NDUA7_HUMAN	-0.0337444	0.704691	-0.18745	0.597899	-0.190971	0.587986	-0.306253	0.509607
1557	NDUFA8	NADH dehydrogenase [ubiquinone] 1 alpha subcomplex subunit 8	P51970	NDUA8_HUMAN	-0.336378	0.477343	0.129543	0.476081	0.113477	0.537423	-0.447704	0.00137113
1558	NDUFA9	NADH dehydrogenase [ubiquinone] 1 alpha subcomplex subunit 9, mitochondrial	Q16795	NDUA9_HUMAN	-0.383833	0.482527	0.0870891	0.662238	0.0719663	0.711588	-0.214259	0.407674
1559	NDUFAF4	NADH dehydrogenase [ubiquinone] 1 alpha subcomplex assembly factor 4	Q9P032	NDUF4_HUMAN	#N/A	#N/A	-0.623957	0.142808	-0.55327	0.156149	-0.804404	0.157374
1560	NDUFAF7	Protein arginine methyltransferase NDUFAF7, mitochondrial	Q7L592	NDUF7_HUMAN	#N/A	#N/A	#N/A	#N/A	#N/A	#N/A	#N/A	#N/A
1561	NDUFB1	NADH dehydrogenase [ubiquinone] 1 beta subcomplex subunit 1	O75438	NDUB1_HUMAN	-0.180503	0.668402	0.184178	0.544572	0.287398	0.147979	-0.431692	0.199025
1562	NDUFB10	NADH dehydrogenase [ubiquinone] 1 beta subcomplex subunit 10	O96000	NDUBA_HUMAN	-0.141758	0.694431	0.170579	0.34713	0.145663	0.430814	-0.3603	0.0120168
1563	NDUFB11	NADH dehydrogenase [ubiquinone] 1 beta subcomplex subunit 11, mitochondrial;Isoform 2 of NADH dehydrogenase [ubiquinone] 1 beta subcomplex subunit 11, mitochondrial	Q9NX14;Q9NX14-2	NDUBB_HUMAN	-0.211688	0.641271	0.144169	0.61563	-0.00379393	0.710272	-0.22967	0.56837
1564	NDUFB2	NADH dehydrogenase [ubiquinone] 1 beta subcomplex subunit 2, mitochondrial	O95178	NDUB2_HUMAN	-0.361344	0.550566	0.200464	0.535407	0.0741058	0.674891	-0.33962	0.432726
1565	NDUFB3	NADH dehydrogenase [ubiquinone] 1 beta subcomplex subunit 3	O43676	NDUB3_HUMAN	#N/A	#N/A	0.278525	0.476567	0.124994	0.630793	-0.189144	0.613458
1566	NDUFB4	NADH dehydrogenase [ubiquinone] 1 beta subcomplex subunit 4;Isoform 2 of NADH dehydrogenase [ubiquinone] 1 beta subcomplex subunit 4	O95168;O95168-2	NDUB4_HUMAN	-0.416312	0.535874	-0.0760305	0.676819	-0.00676041	0.709532	-0.235664	0.60366
1567	NDUFB7	NADH dehydrogenase [ubiquinone] 1 beta subcomplex subunit 7	P17568	NDUB7_HUMAN	#N/A	#N/A	-0.106829	0.653392	-0.0954595	0.664937	-0.532955	0.286588
1568	NDUFB9	NADH dehydrogenase [ubiquinone] 1 beta subcomplex subunit 9	Q9Y6M9	NDUB9_HUMAN	-1.20091	0.0240409	0.0994599	0.643286	0.184468	0.531168	-0.466757	0.0900721
1569	NDUFC2	NADH dehydrogenase [ubiquinone] 1 subunit C2;Isoform 4 of NADH dehydrogenase [ubiquinone] 1 subunit C2	O95298;O95298-2	NDUC2_HUMAN	-0.481069	0.477246	-0.0233762	0.70331	-0.0959106	0.661525	-0.31132	0.503149
1570	NDUFS1	NADH-ubiquinone oxidoreductase 75 kDa subunit, mitochondrial;Isoform 2 of NADH-ubiquinone oxidoreductase 75 kDa subunit, mitochondrial;Isoform 4 of NADH-ubiquinone oxidoreductase 75 kDa subunit, mitochondrial	P28331;P28331-2;P28331-4	NDUS1_HUMAN	-0.418879	0.287066	-0.172383	0.106412	-0.100302	0.531327	-0.425725	0.000789792
1571	NDUFS2	NADH dehydrogenase [ubiquinone] iron-sulfur protein 2, mitochondrial;Isoform 2 of NADH dehydrogenase [ubiquinone] iron-sulfur protein 2, mitochondrial	O75306;O75306-2	NDUS2_HUMAN	-0.449407	0.545693	-0.280853	0.108499	-0.231224	0.154925	-0.450044	0.0176935
1572	NDUFS3	NADH dehydrogenase [ubiquinone] iron-sulfur protein 3, mitochondrial	O75489	NDUS3_HUMAN	-0.443052	0.0978973	-0.186308	0.327304	-0.253542	0.0220098	-0.504596	4.13218e-06
1573	NDUFS5	NADH dehydrogenase [ubiquinone] iron-sulfur protein 5	O43920	NDUS5_HUMAN	-0.46133	0.483667	0.0532888	0.687708	0.0253303	0.701883	-0.337976	0.473835
1574	NDUFS6	NADH dehydrogenase [ubiquinone] iron-sulfur protein 6, mitochondrial	O75380	NDUS6_HUMAN	-0.0424895	0.703083	0.0396632	0.695285	-0.147227	0.606226	-0.0628364	0.683721
1575	NDUFS7	NADH dehydrogenase [ubiquinone] iron-sulfur protein 7, mitochondrial	O75251	NDUS7_HUMAN	-0.700661	0.282275	-0.319971	0.394353	-0.184559	0.573854	-0.401655	0.484045
1576	NDUFS8	NADH dehydrogenase [ubiquinone] iron-sulfur protein 8, mitochondrial	O00217	NDUS8_HUMAN	-0.129733	0.67458	-0.285485	0.402553	-0.150945	0.515654	-0.42587	0.0261929
1577	NDUFV1	NADH dehydrogenase [ubiquinone] flavoprotein 1, mitochondrial;Isoform 2 of NADH dehydrogenase [ubiquinone] flavoprotein 1, mitochondrial	P49821;P49821-2	NDUV1_HUMAN	-0.550912	0.0308332	-0.180104	0.343575	-0.0926269	0.579913	-0.408558	0.0113748
1578	NDUFV2	NADH dehydrogenase [ubiquinone] flavoprotein 2, mitochondrial	P19404	NDUV2_HUMAN	0.439982	0.50857	0.180695	0.595883	0.216945	0.485555	-0.228987	0.515486
1579	NECTIN2	Nectin-2;Isoform Alpha of Nectin-2	Q92692;Q92692-2	NECT2_HUMAN	#N/A	#N/A	-0.186931	0.552531	-0.255761	0.457612	0.796129	0.000116741
1580	NEDD4	Isoform 4 of E3 ubiquitin-protein ligase NEDD4	P46934-4	NEDD4_HUMAN	#N/A	#N/A	#N/A	#N/A	#N/A	#N/A	#N/A	#N/A
1581	NEDD8	NEDD8	Q15843	NEDD8_HUMAN	#N/A	#N/A	#N/A	#N/A	#N/A	#N/A	#N/A	#N/A
1582	NEFL	Neurofilament light polypeptide	P07196	NFL_HUMAN	1.80341	1.45742e-09	0.00710976	0.745372	-0.313051	0.493353	0.573942	0.411165
1583	NEFM	Neurofilament medium polypeptide	P07197	NFM_HUMAN	#N/A	#N/A	#N/A	#N/A	#N/A	#N/A	#N/A	#N/A
1584	NELFB	Negative elongation factor B	Q8WX92	NELFB_HUMAN	0.0621686	0.696844	-0.313415	0.341283	-0.0745382	0.717388	-0.423271	0.0549726
1585	NELFCD	Negative elongation factor C/D;Isoform NELF-D of Negative elongation factor C/D	Q8IXH7;Q8IXH7-4	NELFD_HUMAN	2.14222	0.000124411	0.163865	0.648252	#N/A	#N/A	1.2199	0.0706788
1586	NENF	Neudesin	Q9UMX5	NENF_HUMAN	#N/A	#N/A	#N/A	#N/A	#N/A	#N/A	#N/A	#N/A
1587	NES	Nestin	P48681	NEST_HUMAN	1.17306	0	-0.0188436	0.749919	-0.101814	0.407553	0.309407	5.52412e-07
1588	NEU1	Sialidase-1	Q99519	NEUR1_HUMAN	0.772738	0.00795331	-0.254758	0.461215	-0.534464	0.00913757	0.213444	0.591729
1589	NFIC	Nuclear factor 1 C-type;Isoform 1 of Nuclear factor 1 C-type;Isoform 2 of Nuclear factor 1 C-type;Isoform 3 of Nuclear factor 1 C-type;Isoform 5 of Nuclear factor 1 C-type;Isoform 6 of Nuclear factor 1 C-type	P08651;P08651-2;P08651-3;P08651-4;P08651-5;P08651-6	NFIC_HUMAN	#N/A	#N/A	-0.0789076	0.66816	#N/A	#N/A	#N/A	#N/A
1590	NFKB2	Nuclear factor NF-kappa-B p100 subunit;Isoform 4 of Nuclear factor NF-kappa-B p100 subunit	Q00653;Q00653-4	NFKB2_HUMAN	#N/A	#N/A	#N/A	#N/A	#N/A	#N/A	#N/A	#N/A
1591	NFS1	Cysteine desulfurase, mitochondrial;Isoform Cytoplasmic of Cysteine desulfurase, mitochondrial	Q9Y697;Q9Y697-2	NFS1_HUMAN	#N/A	#N/A	-0.214941	0.529978	-0.333871	0.354009	-0.412545	0.300434
1592	NHLRC2	NHL repeat-containing protein 2	Q8NBF2	NHLC2_HUMAN	#N/A	#N/A	0.316024	0.512094	0.33875	0.458542	0.194587	0.650102
1593	NHP2	H/ACA ribonucleoprotein complex subunit 2	Q9NX24	NHP2_HUMAN	#N/A	#N/A	-0.225079	0.531801	0.128529	0.715083	-0.371439	0.383654
1594	NIF3L1	NIF3-like protein 1;Isoform 2 of NIF3-like protein 1	Q9GZT8;Q9GZT8-2	NIF3L_HUMAN	#N/A	#N/A	0.32645	0.520408	0.494843	0.308624	0.0419325	0.700573
1595	NIFK	MKI67 FHA domain-interacting nucleolar phosphoprotein	Q9BYG3	MK67I_HUMAN	#N/A	#N/A	-0.670992	0.121486	-0.851082	0.0232559	-0.587836	0.357197
1596	NIP7	60S ribosome subunit biogenesis protein NIP7 homolog;Isoform 2 of 60S ribosome subunit biogenesis protein NIP7 homolog	Q9Y221;Q9Y221-2	NIP7_HUMAN	#N/A	#N/A	-0.129154	0.654184	-0.0964264	0.658856	#N/A	#N/A
1597	NIPSNAP1	Protein NipSnap homolog 1	Q9BPW8	NIPS1_HUMAN	#N/A	#N/A	0.403256	0.000110442	0.402245	0.000532751	-0.413729	0.0310022
1598	NIPSNAP2	Protein NipSnap homolog 2	O75323	NIPS2_HUMAN	0.735476	0.22114	0.36074	0.00178168	0.238789	0.156323	-0.0626074	0.717476
1599	NIT2	Omega-amidase NIT2	Q9NQR4	NIT2_HUMAN	#N/A	#N/A	0.178229	0.580106	0.249564	0.479082	0.120638	0.646108
1600	NLN	Neurolysin, mitochondrial	Q9BYT8	NEUL_HUMAN	#N/A	#N/A	0.308517	0.476761	0.0799573	0.717036	-0.609125	0.141266
1601	NLRX1	NLR family member X1;Isoform 2 of NLR family member X1	Q86UT6;Q86UT6-2	NLRX1_HUMAN	0.00631981	0.710334	0.0111151	0.707571	-0.0762316	0.669609	-0.232864	0.560866
1602	NME1	Nucleoside diphosphate kinase A;Isoform 2 of Nucleoside diphosphate kinase A	P15531;P15531-2	NDKA_HUMAN	#N/A	#N/A	0.264905	0.511496	0.43455	0.197788	-0.179713	0.60389
1603	NME2	Isoform 3 of Nucleoside diphosphate kinase B	P22392-2	NDKB_HUMAN	-0.297791	0.30847	0.231568	0.299656	0.400514	0.00277182	0.018518	0.751026
1604	NME3	Nucleoside diphosphate kinase 3	Q13232	NDK3_HUMAN	0.426812	0.12247	0.166684	0.3821	0.0953579	0.607863	-0.101295	0.668966
1605	NME4	Nucleoside diphosphate kinase, mitochondrial	O00746	NDKM_HUMAN	#N/A	#N/A	#N/A	#N/A	#N/A	#N/A	#N/A	#N/A
1606	NMT1	Glycylpeptide N-tetradecanoyltransferase 1;Isoform Short of Glycylpeptide N-tetradecanoyltransferase 1	P30419;P30419-2	NMT1_HUMAN	#N/A	#N/A	#N/A	#N/A	#N/A	#N/A	#N/A	#N/A
1607	NNMT	Nicotinamide N-methyltransferase	P40261	NNMT_HUMAN	0.000582178	0.733011	0.173636	0.622997	0.337151	0.404758	0.0947524	0.733483
1608	NNT	NAD(P) transhydrogenase, mitochondrial	Q13423	NNTM_HUMAN	0.0120822	0.740567	-0.234354	0.186089	0.0892045	0.639803	-0.0251809	0.748779
1609	NOB1	RNA-binding protein NOB1	Q9ULX3	NOB1_HUMAN	#N/A	#N/A	#N/A	#N/A	#N/A	#N/A	-0.0150397	0.709408
1610	NOC2L	Nucleolar complex protein 2 homolog	Q9Y3T9	NOC2L_HUMAN	#N/A	#N/A	-0.342347	0.0014773	-0.342927	0.00260405	-0.409466	0.0431998
1611	NOC3L	Nucleolar complex protein 3 homolog	Q8WTT2	NOC3L_HUMAN	#N/A	#N/A	-0.235662	0.541632	-0.382124	0.372114	-0.255419	0.585246
1612	NOC4L	Nucleolar complex protein 4 homolog	Q9BVI4	NOC4L_HUMAN	#N/A	#N/A	-0.487884	0.267522	-0.396652	0.4084	-0.499171	0.410925
1613	NOL10	Nucleolar protein 10;Isoform 2 of Nucleolar protein 10;Isoform 4 of Nucleolar protein 10	Q9BSC4;Q9BSC4-2;Q9BSC4-4	NOL10_HUMAN	#N/A	#N/A	#N/A	#N/A	-0.388576	0.360912	-0.597321	0.191951
1614	NOL11	Nucleolar protein 11	Q9H8H0	NOL11_HUMAN	#N/A	#N/A	#N/A	#N/A	#N/A	#N/A	#N/A	#N/A
1615	NOL6	Nucleolar protein 6;Isoform 4 of Nucleolar protein 6	Q9H6R4;Q9H6R4-4	NOL6_HUMAN	#N/A	#N/A	-0.416052	0.326861	#N/A	#N/A	#N/A	#N/A
1616	NOLC1	Nucleolar and coiled-body phosphoprotein 1;Isoform Beta of Nucleolar and coiled-body phosphoprotein 1;Isoform 3 of Nucleolar and coiled-body phosphoprotein 1	Q14978;Q14978-2;Q14978-3	NOLC1_HUMAN	-0.485732	0.550346	-0.683343	0.00828624	-0.354045	0.392716	-0.668718	0.114964
1617	NOMO2	Nodal modulator 2;Isoform 2 of Nodal modulator 2	Q5JPE7;Q5JPE7-2	NOMO2_HUMAN	-0.362735	0.559673	-0.208997	0.263726	-0.321317	0.0106186	-0.429349	0.11545
1618	NONO	Non-POU domain-containing octamer-binding protein	Q15233	NONO_HUMAN	-0.746469	0.0140052	0.0193342	0.749361	-0.0882156	0.561634	-0.17385	0.155099
1619	NOP16	Nucleolar protein 16	Q9Y3C1	NOP16_HUMAN	#N/A	#N/A	-0.420949	0.352196	-0.613346	0.0929537	#N/A	#N/A
1620	NOP2	Probable 28S rRNA (cytosine(4447)-C(5))-methyltransferase;Isoform 2 of Probable 28S rRNA (cytosine(4447)-C(5))-methyltransferase;Isoform 4 of Probable 28S rRNA (cytosine(4447)-C(5))-methyltransferase	P46087;P46087-2;P46087-4	NOP2_HUMAN	#N/A	#N/A	-0.252356	0.3397	-0.198117	0.47937	-0.333257	0.499236
1621	NOP56	Nucleolar protein 56	O00567	NOP56_HUMAN	-0.958509	0.00183328	0.0246553	0.750589	0.0470715	0.740716	-0.391035	4.69446e-05
1622	NOP58	Nucleolar protein 58	Q9Y2X3	NOP58_HUMAN	-1.12496	8.10552e-05	0.0772526	0.719687	0.0936229	0.671718	-0.368986	0.0427781
1623	NOP9	Nucleolar protein 9	Q86U38	NOP9_HUMAN	#N/A	#N/A	-0.756818	0.00597318	-1.01359	0.00141127	-0.128465	0.666004
1624	NOVA1	RNA-binding protein Nova-1;Isoform 4 of RNA-binding protein Nova-1	P51513;P51513-4	NOVA1_HUMAN	#N/A	#N/A	#N/A	#N/A	#N/A	#N/A	#N/A	#N/A
1625	NPC2	Epididymal secretory protein E1	P61916	NPC2_HUMAN	0.707974	0.0407058	-0.204956	0.515822	-0.288449	0.270311	0.143555	0.681875
1626	NPEPL1	Probable aminopeptidase NPEPL1;Isoform 2 of Probable aminopeptidase NPEPL1;Isoform 4 of Probable aminopeptidase NPEPL1;Isoform 5 of Probable aminopeptidase NPEPL1	Q8NDH3;Q8NDH3-2;Q8NDH3-4;Q8NDH3-5	PEPL1_HUMAN	#N/A	#N/A	#N/A	#N/A	#N/A	#N/A	#N/A	#N/A
1627	NPEPPS	Puromycin-sensitive aminopeptidase	P55786	PSA_HUMAN	1.4875	3.58204e-15	0.200359	0.0768204	0.289439	0.000187602	0.485067	6.43198e-06
1628	NPLOC4	Nuclear protein localization protein 4 homolog;Isoform 2 of Nuclear protein localization protein 4 homolog	Q8TAT6;Q8TAT6-2	NPL4_HUMAN	0.355418	0.560165	0.108772	0.640657	0.10225	0.647069	0.05201	0.716918
1629	NPM1	Nucleophosmin;Isoform 2 of Nucleophosmin	P06748;P06748-2	NPM_HUMAN	-1.21851	2.35072e-06	-0.0138885	0.751325	0.0679886	0.75052	-0.610605	0.222528
1630	NPM3	Nucleoplasmin-3	O75607	NPM3_HUMAN	#N/A	#N/A	-0.0296629	0.701295	#N/A	#N/A	#N/A	#N/A
1631	NPTN	Neuroplastin;Isoform 1 of Neuroplastin;Isoform 3 of Neuroplastin;Isoform 4 of Neuroplastin;Isoform 5 of Neuroplastin	Q9Y639;Q9Y639-1;Q9Y639-3;Q9Y639-4;Q9Y639-5	NPTN_HUMAN	#N/A	#N/A	#N/A	#N/A	#N/A	#N/A	#N/A	#N/A
1632	NQO1	NAD(P)H dehydrogenase [quinone] 1;Isoform 2 of NAD(P)H dehydrogenase [quinone] 1;Isoform 3 of NAD(P)H dehydrogenase [quinone] 1	P15559;P15559-2;P15559-3	NQO1_HUMAN	1.01449	3.36551e-06	-0.10222	0.657399	0.0248341	0.73763	0.40384	0.0026997
1633	NQO2	Ribosyldihydronicotinamide dehydrogenase [quinone]	P16083	NQO2_HUMAN	#N/A	#N/A	0.014012	0.706059	0.0400765	0.692743	0.245423	0.604919
1634	NRAS	GTPase NRas	P01111	RASN_HUMAN	0.866834	0.00115266	0.0724788	0.703116	0.0112732	0.730389	0.39582	0.101814
1635	NRBP1	Nuclear receptor-binding protein	Q9UHY1	NRBP_HUMAN	#N/A	#N/A	-0.471005	0.393976	-0.189318	0.564614	-0.0701573	0.681279
1636	NRCAM	Neuronal cell adhesion molecule;Isoform 2 of Neuronal cell adhesion molecule;Isoform 3 of Neuronal cell adhesion molecule;Isoform 4 of Neuronal cell adhesion molecule;Isoform 5 of Neuronal cell adhesion molecule;Isoform 6 of Neuronal cell adhesion molecule	Q92823;Q92823-2;Q92823-3;Q92823-4;Q92823-5;Q92823-6	NRCAM_HUMAN	#N/A	#N/A	#N/A	#N/A	#N/A	#N/A	#N/A	#N/A
1637	NRM	Nurim	Q8IXM6	NRM_HUMAN	#N/A	#N/A	-0.104994	0.65392	#N/A	#N/A	#N/A	#N/A
1638	NRP1	Neuropilin-1;Isoform 2 of Neuropilin-1;Isoform 3 of Neuropilin-1	O14786;O14786-2;O14786-3	NRP1_HUMAN	#N/A	#N/A	0.112505	0.679215	-0.511831	0.446007	-0.528176	0.590448
1639	NRP2	Neuropilin-2;Isoform A0 of Neuropilin-2;Isoform A17 of Neuropilin-2;Isoform B0 of Neuropilin-2;Isoform B5 of Neuropilin-2	O60462;O60462-2;O60462-3;O60462-4;O60462-5	NRP2_HUMAN	#N/A	#N/A	#N/A	#N/A	#N/A	#N/A	#N/A	#N/A
1640	NSA2	Ribosome biogenesis protein NSA2 homolog	O95478	NSA2_HUMAN	#N/A	#N/A	-0.662027	0.0528076	-0.862218	0.00334762	-0.717265	0.320767
1641	NSDHL	Sterol-4-alpha-carboxylate 3-dehydrogenase, decarboxylating	Q15738	NSDHL_HUMAN	0.985081	0.0462193	0.0226237	0.726784	0.0121407	0.739295	-0.11128	0.714665
1642	NSF	Vesicle-fusing ATPase	P46459	NSF_HUMAN	0.590323	0.0119757	0.0342787	0.743173	0.0580871	0.716535	0.120837	0.595226
1643	NSFL1C	NSFL1 cofactor p47;Isoform 3 of NSFL1 cofactor p47	Q9UNZ2;Q9UNZ2-5	NSF1C_HUMAN	0.626028	0.000746393	0.065911	0.722631	0.113767	0.616277	0.264337	0.209953
1644	NSUN2	tRNA (cytosine(34)-C(5))-methyltransferase;Isoform 2 of tRNA (cytosine(34)-C(5))-methyltransferase	Q08J23;Q08J23-2	NSUN2_HUMAN	#N/A	#N/A	-0.0994671	0.651755	-0.0913477	0.666984	-0.185956	0.562817
1645	NSUN4	5-methylcytosine rRNA methyltransferase NSUN4;Isoform 4 of 5-methylcytosine rRNA methyltransferase NSUN4	Q96CB9;Q96CB9-4	NSUN4_HUMAN	#N/A	#N/A	-0.200813	0.573192	-0.498062	0.172912	-0.150126	0.62558
1646	NT5C	5'(3')-deoxyribonucleotidase, cytosolic type	Q8TCD5	NT5C_HUMAN	#N/A	#N/A	#N/A	#N/A	#N/A	#N/A	#N/A	#N/A
1647	NT5C3B	7-methylguanosine phosphate-specific 5'-nucleotidase;Isoform 2 of 7-methylguanosine phosphate-specific 5'-nucleotidase	Q969T7;Q969T7-2	5NT3B_HUMAN	#N/A	#N/A	-0.270278	0.465078	#N/A	#N/A	#N/A	#N/A
1648	NT5DC2	5'-nucleotidase domain-containing protein 2;Isoform 2 of 5'-nucleotidase domain-containing protein 2	Q9H857;Q9H857-2	NT5D2_HUMAN	#N/A	#N/A	-0.481654	0.0452358	-0.614042	3.06722e-05	-0.660498	0.105137
1649	NT5E	5'-nucleotidase;Isoform 2 of 5'-nucleotidase	P21589;P21589-2	5NTD_HUMAN	#N/A	#N/A	-0.149716	0.520077	0.00924852	0.75121	0.0814371	0.742465
1650	NTMT1	N-terminal Xaa-Pro-Lys N-methyltransferase 1	Q9BV86	NTM1A_HUMAN	0.285868	0.606622	0.0313232	0.697852	0.0240456	0.701556	-0.101224	0.662656
1651	NTPCR	Cancer-related nucleoside-triphosphatase	Q9BSD7	NTPCR_HUMAN	0.0674219	0.697517	-0.00724175	0.731269	0.0879281	0.65273	-0.282191	0.263561
1652	NUB1	NEDD8 ultimate buster 1;Isoform 2 of NEDD8 ultimate buster 1	Q9Y5A7;Q9Y5A7-2	NUB1_HUMAN	0.622565	0.403289	-0.296823	0.425238	#N/A	#N/A	2.53224	8.7069e-07
1653	NUBP1	Cytosolic Fe-S cluster assembly factor NUBP1;Isoform 2 of Cytosolic Fe-S cluster assembly factor NUBP1	P53384;P53384-2	NUBP1_HUMAN	#N/A	#N/A	-0.0954498	0.655364	0.082162	0.665595	0.0743622	0.678572
1654	NUCB1	Nucleobindin-1	Q02818	NUCB1_HUMAN	0.57081	0.00328326	-0.599618	0.00031536	-0.711132	5.64956e-07	0.0770724	0.72945
1655	NUCB2	Nucleobindin-2;Isoform 2 of Nucleobindin-2	P80303;P80303-2	NUCB2_HUMAN	#N/A	#N/A	#N/A	#N/A	#N/A	#N/A	#N/A	#N/A
1656	NUCKS1	Nuclear ubiquitous casein and cyclin-dependent kinase substrate 1	Q9H1E3	NUCKS_HUMAN	#N/A	#N/A	#N/A	#N/A	#N/A	#N/A	#N/A	#N/A
1657	NUDC	Nuclear migration protein nudC	Q9Y266	NUDC_HUMAN	#N/A	#N/A	-0.0581838	0.720149	0.137214	0.641412	-0.0873375	0.674425
1658	NUDCD1	NudC domain-containing protein 1;Isoform 2 of NudC domain-containing protein 1	Q96RS6;Q96RS6-2	NUDC1_HUMAN	#N/A	#N/A	#N/A	#N/A	0.101294	0.651488	0.590721	0.0909787
1659	NUDCD3	NudC domain-containing protein 3	Q8IVD9	NUDC3_HUMAN	-0.0755159	0.70031	-0.246081	0.605375	-0.299387	0.569383	-0.134169	0.669849
1660	NUDT16	U8 snoRNA-decapping enzyme	Q96DE0	NUD16_HUMAN	0.288154	0.630293	-0.0477543	0.718848	-0.0353023	0.723365	-0.0508922	0.720379
1661	NUDT19	Nucleoside diphosphate-linked moiety X motif 19	A8MXV4	NUD19_HUMAN	0.321776	0.589467	0.0223088	0.703342	0.0185724	0.72918	-0.122124	0.665184
1662	NUDT21	Cleavage and polyadenylation specificity factor subunit 5	O43809	CPSF5_HUMAN	-0.00983314	0.731985	-0.166642	0.711558	0.0727904	0.720924	-0.151221	0.593907
1663	NUDT4	Diphosphoinositol polyphosphate phosphohydrolase 2	Q9NZJ9	NUDT4_HUMAN	1.29665	0.0126515	-0.286148	0.499684	#N/A	#N/A	#N/A	#N/A
1664	NUDT5	ADP-sugar pyrophosphatase	Q9UKK9	NUDT5_HUMAN	0.455095	0.277289	0.179225	0.467492	0.422296	0.0112576	0.199651	0.492436
1665	NUMA1	Nuclear mitotic apparatus protein 1;Isoform 2 of Nuclear mitotic apparatus protein 1	Q14980;Q14980-2	NUMA1_HUMAN	#N/A	#N/A	-0.274117	0.0093344	-0.371799	0.000422942	-0.471264	0.00017213
1666	NUMBL	Numb-like protein	Q9Y6R0	NUMBL_HUMAN	0.107444	0.683831	-0.275616	0.477052	-0.163111	0.603373	-0.156365	0.630243
1667	NUP107	Nuclear pore complex protein Nup107	P57740	NU107_HUMAN	-0.156341	0.670288	-0.261836	0.333902	-0.115637	0.635085	-0.243533	0.450065
1668	NUP133	Nuclear pore complex protein Nup133	Q8WUM0	NU133_HUMAN	#N/A	#N/A	-0.558322	0.23819	-0.420934	0.317763	-0.131133	0.67423
1669	NUP153	Nuclear pore complex protein Nup153;Isoform 3 of Nuclear pore complex protein Nup153	P49790;P49790-3	NU153_HUMAN	#N/A	#N/A	-0.420637	0.26982	-0.466704	0.0154179	-0.0137443	0.73937
1670	NUP155	Nuclear pore complex protein Nup155;Isoform 2 of Nuclear pore complex protein Nup155	O75694;O75694-2	NU155_HUMAN	-0.776601	0.229971	0.0308155	0.736509	0.0848939	0.702306	-0.444108	0.038078
1671	NUP160	Nuclear pore complex protein Nup160	Q12769	NU160_HUMAN	-0.489219	0.325233	-0.215866	0.358852	-0.251349	0.237338	-0.0824846	0.72195
1672	NUP188	Nucleoporin NUP188 homolog	Q5SRE5	NU188_HUMAN	-0.225837	0.631937	-0.45421	0.0051043	-0.533708	0.0659345	-0.295663	0.513626
1673	NUP205	Nuclear pore complex protein Nup205	Q92621	NU205_HUMAN	#N/A	#N/A	-0.158842	0.434849	-0.0610474	0.71621	-0.196381	0.601294
1674	NUP210	Nuclear pore membrane glycoprotein 210	Q8TEM1	PO210_HUMAN	-1.38943	0.0130476	-0.026671	0.737096	0.118625	0.652332	-0.613208	0.138863
1675	NUP214	Nuclear pore complex protein Nup214;Isoform 2 of Nuclear pore complex protein Nup214;Isoform 5 of Nuclear pore complex protein Nup214	P35658;P35658-2;P35658-5	NU214_HUMAN	#N/A	#N/A	#N/A	#N/A	#N/A	#N/A	#N/A	#N/A
1676	NUP35	Nucleoporin NUP53;Isoform 2 of Nucleoporin NUP53	Q8NFH5;Q8NFH5-2	NUP53_HUMAN	#N/A	#N/A	0.0552597	0.687672	-0.0900334	0.661062	-0.288212	0.52016
1677	NUP43	Nucleoporin Nup43;Isoform 2 of Nucleoporin Nup43	Q8NFH3;Q8NFH3-2	NUP43_HUMAN	#N/A	#N/A	#N/A	#N/A	#N/A	#N/A	#N/A	#N/A
1678	NUP54	Nucleoporin p54;Isoform 3 of Nucleoporin p54	Q7Z3B4;Q7Z3B4-3	NUP54_HUMAN	#N/A	#N/A	-0.0149896	0.70666	-0.0759009	0.681428	#N/A	#N/A
1679	NUP62	Nuclear pore glycoprotein p62	P37198	NUP62_HUMAN	#N/A	#N/A	0.0102385	0.707383	-0.0142668	0.705996	0.193542	0.581386
1680	NUP85	Nuclear pore complex protein Nup85;Isoform 3 of Nuclear pore complex protein Nup85	Q9BW27;Q9BW27-3	NUP85_HUMAN	#N/A	#N/A	-0.20128	0.564752	0.0769169	0.675549	#N/A	#N/A
1681	NUP88	Nuclear pore complex protein Nup88	Q99567	NUP88_HUMAN	#N/A	#N/A	0.0211041	0.728423	0.00868043	0.73172	-0.0669544	0.68735
1682	NUP93	Nuclear pore complex protein Nup93	Q8N1F7	NUP93_HUMAN	-0.611448	0.380281	-0.0678375	0.723252	-0.010673	0.751049	-0.232655	0.246499
1683	NUP98	Nuclear pore complex protein Nup98-Nup96;Isoform 5 of Nuclear pore complex protein Nup98-Nup96;Isoform 6 of Nuclear pore complex protein Nup98-Nup96	P52948;P52948-5;P52948-6	NUP98_HUMAN	#N/A	#N/A	-0.0583315	0.718441	-0.0738623	0.714785	-0.264828	0.413313
1684	NUTF2	Nuclear transport factor 2	P61970	NTF2_HUMAN	0.779984	0.203786	0.230839	0.489482	0.280697	0.40488	0.470059	0.270638
1685	NXF1	Nuclear RNA export factor 1	Q9UBU9	NXF1_HUMAN	#N/A	#N/A	#N/A	#N/A	#N/A	#N/A	#N/A	#N/A
1686	NXN	Nucleoredoxin	Q6DKJ4	NXN_HUMAN	-0.960526	0.0928014	0.14808	0.402184	0.191599	0.279382	-0.332206	0.169718
1687	NXT2;NXT2;NXT2;NXT1	NTF2-related export protein 2;Isoform 2 of NTF2-related export protein 2;Isoform 3 of NTF2-related export protein 2;NTF2-related export protein 1	Q9NPJ8;Q9NPJ8-2;Q9NPJ8-3;Q9UKK6	NXT2_HUMAN;NXT2_HUMAN;NXT2_HUMAN;NXT1_HUMAN	#N/A	#N/A	#N/A	#N/A	#N/A	#N/A	#N/A	#N/A
1688	OAS3	2'-5'-oligoadenylate synthase 3	Q9Y6K5	OAS3_HUMAN	#N/A	#N/A	#N/A	#N/A	#N/A	#N/A	#N/A	#N/A
1689	OAT	Ornithine aminotransferase, mitochondrial	P04181	OAT_HUMAN	-0.129226	0.67948	#N/A	#N/A	-0.973996	0.00162438	-0.796732	0.0172321
1690	OCIAD1	OCIA domain-containing protein 1	Q9NX40	OCAD1_HUMAN	0.0381758	0.728096	-0.310334	0.208369	-0.41087	0.0197601	-0.204844	0.563025
1691	ODR4	Protein odr-4 homolog;Isoform 3 of Protein odr-4 homolog;Isoform 4 of Protein odr-4 homolog	Q5SWX8;Q5SWX8-3;Q5SWX8-4	ODR4_HUMAN	0.0141843	0.708819	-0.0452239	0.689275	0.00751788	0.708664	0.20348	0.589958
1692	OGDH	2-oxoglutarate dehydrogenase, mitochondrial	Q02218	ODO1_HUMAN	0.0565906	0.724932	-0.0153319	0.748942	-0.0448417	0.72593	-0.128422	0.498788
1693	OGDHL	2-oxoglutarate dehydrogenase-like, mitochondrial;Isoform 2 of 2-oxoglutarate dehydrogenase-like, mitochondrial;Isoform 3 of 2-oxoglutarate dehydrogenase-like, mitochondrial	Q9ULD0;Q9ULD0-2;Q9ULD0-3	OGDHL_HUMAN	#N/A	#N/A	#N/A	#N/A	#N/A	#N/A	#N/A	#N/A
1694	OGFR	Opioid growth factor receptor;Isoform 2 of Opioid growth factor receptor	Q9NZT2;Q9NZT2-2	OGFR_HUMAN	#N/A	#N/A	#N/A	#N/A	#N/A	#N/A	#N/A	#N/A
1695	OGT	UDP-N-acetylglucosamine--peptide N-acetylglucosaminyltransferase 110 kDa subunit	O15294	OGT1_HUMAN	#N/A	#N/A	#N/A	#N/A	#N/A	#N/A	0.0847262	0.678117
1696	OLA1	Obg-like ATPase 1	Q9NTK5	OLA1_HUMAN	0.274247	0.603431	0.119063	0.574777	0.359644	0.0603331	-0.00968215	0.740368
1697	OPA1	Dynamin-like 120 kDa protein, mitochondrial;Isoform 2 of Dynamin-like 120 kDa protein, mitochondrial	O60313;O60313-2	OPA1_HUMAN	-0.138187	0.672743	0.0434692	0.741827	-0.00340678	0.749594	-0.255349	0.133216
1698	OPA3	Optic atrophy 3 protein;Isoform 2 of Optic atrophy 3 protein	Q9H6K4;Q9H6K4-2	OPA3_HUMAN	-0.449289	0.503061	0.00974684	0.708757	-0.0483347	0.691944	-0.171717	0.629641
1699	OPTN	Optineurin;Isoform 2 of Optineurin;Isoform 3 of Optineurin	Q96CV9;Q96CV9-2;Q96CV9-3	OPTN_HUMAN	#N/A	#N/A	1.19686	0.602336	#N/A	#N/A	0.251742	0.699252
1700	OR4K3	Olfactory receptor 4K3	Q96R72	OR4K3_HUMAN	#N/A	#N/A	#N/A	#N/A	#N/A	#N/A	#N/A	#N/A
1701	ORC4	Origin recognition complex subunit 4;Isoform 2 of Origin recognition complex subunit 4;Isoform 3 of Origin recognition complex subunit 4	O43929;O43929-2;O43929-3	ORC4_HUMAN	#N/A	#N/A	#N/A	#N/A	#N/A	#N/A	#N/A	#N/A
1702	OSBP	Oxysterol-binding protein 1	P22059	OSBP1_HUMAN	#N/A	#N/A	#N/A	#N/A	0.116956	0.633419	0.264741	0.491793
1703	OSBPL8	Oxysterol-binding protein-related protein 8;Isoform 2 of Oxysterol-binding protein-related protein 8;Isoform 3 of Oxysterol-binding protein-related protein 8	Q9BZF1;Q9BZF1-2;Q9BZF1-3	OSBL8_HUMAN	#N/A	#N/A	#N/A	#N/A	#N/A	#N/A	#N/A	#N/A
1704	OSBPL9	Oxysterol-binding protein-related protein 9;Isoform 2 of Oxysterol-binding protein-related protein 9;Isoform 6 of Oxysterol-binding protein-related protein 9;Isoform 7 of Oxysterol-binding protein-related protein 9	Q96SU4;Q96SU4-2;Q96SU4-6;Q96SU4-7	OSBL9_HUMAN	#N/A	#N/A	-0.527838	0.103075	-0.528729	0.0969603	#N/A	#N/A
1705	OSGEPL1	Probable tRNA N6-adenosine threonylcarbamoyltransferase, mitochondrial	Q9H4B0	OSGP2_HUMAN	#N/A	#N/A	#N/A	#N/A	#N/A	#N/A	#N/A	#N/A
1706	OTUB1	Ubiquitin thioesterase OTUB1	Q96FW1	OTUB1_HUMAN	#N/A	#N/A	-0.00115151	0.732775	0.205308	0.375562	0.235868	0.418507
1707	OTUD4	OTU domain-containing protein 4	Q01804	OTUD4_HUMAN	#N/A	#N/A	#N/A	#N/A	#N/A	#N/A	#N/A	#N/A
1708	OVCA2	Esterase OVCA2	Q8WZ82	OVCA2_HUMAN	#N/A	#N/A	#N/A	#N/A	#N/A	#N/A	#N/A	#N/A
1709	OXA1L	Mitochondrial inner membrane protein OXA1L;Isoform 2 of Mitochondrial inner membrane protein OXA1L	Q15070;Q15070-2	OXA1L_HUMAN	#N/A	#N/A	-0.303686	0.420494	-0.428511	0.240065	-0.439556	0.39385
1710	OXCT1	Succinyl-CoA:3-ketoacid coenzyme A transferase 1, mitochondrial	P55809	SCOT1_HUMAN	#N/A	#N/A	0.114168	0.639661	0.136466	0.536572	-0.41567	0.172023
1711	OXSR1	Serine/threonine-protein kinase OSR1	O95747	OXSR1_HUMAN	0.626037	0.463051	0.0769237	0.714635	0.261203	0.402061	0.265039	0.43295
1712	P3H1	Prolyl 3-hydroxylase 1	Q32P28	P3H1_HUMAN	-0.404687	0.297941	-0.0491316	0.726812	-0.0738596	0.671481	-0.277592	0.00540675
1713	P3H4	Synaptonemal complex protein SC65	Q92791	SC65_HUMAN	#N/A	#N/A	#N/A	#N/A	-0.879965	0.127296	-0.223231	0.586932
1714	P4HA1	Prolyl 4-hydroxylase subunit alpha-1;Isoform 2 of Prolyl 4-hydroxylase subunit alpha-1;Isoform 3 of Prolyl 4-hydroxylase subunit alpha-1	P13674;P13674-2;P13674-3	P4HA1_HUMAN	-0.380471	0.543295	-0.0392004	0.721238	-0.0475571	0.718964	0.527181	0.00457183
1715	P4HA2	Prolyl 4-hydroxylase subunit alpha-2;Isoform IIa of Prolyl 4-hydroxylase subunit alpha-2	O15460;O15460-2	P4HA2_HUMAN	#N/A	#N/A	-0.905673	0.130322	-1.23973	0.0165668	0.716285	0.189998
1716	P4HB	Protein disulfide-isomerase	P07237	PDIA1_HUMAN	-0.390047	0.00508168	0.246081	5.95308e-09	0.111494	0.27292	0.0219926	0.749547
1717	PA2G4	Proliferation-associated protein 2G4	Q9UQ80	PA2G4_HUMAN	-1.11972	6.93074e-06	-0.0665499	0.72058	0.0291563	0.746374	-0.309919	0.0424642
1718	PAAF1	Proteasomal ATPase-associated factor 1;Isoform 2 of Proteasomal ATPase-associated factor 1;Isoform 3 of Proteasomal ATPase-associated factor 1	Q9BRP4;Q9BRP4-2;Q9BRP4-3	PAAF1_HUMAN	#N/A	#N/A	#N/A	#N/A	-0.321506	0.382748	#N/A	#N/A
1719	PABPC1	Polyadenylate-binding protein 1	P11940	PABP1_HUMAN	-0.0541407	0.738263	-0.0278992	0.738238	-0.078371	0.446436	0.113955	0.401692
1720	PABPC4	Polyadenylate-binding protein 4;Isoform 2 of Polyadenylate-binding protein 4;Isoform 3 of Polyadenylate-binding protein 4	Q13310;Q13310-2;Q13310-3	PABP4_HUMAN	-1.32874	0.0183485	-0.143408	0.617939	-0.0770216	0.721267	-0.467913	0.153357
1721	PABPN1	Polyadenylate-binding protein 2;Isoform 2 of Polyadenylate-binding protein 2	Q86U42;Q86U42-2	PABP2_HUMAN	#N/A	#N/A	-0.132802	0.606792	-0.219195	0.475399	-0.149689	0.633665
1722	PACS1	Phosphofurin acidic cluster sorting protein 1;Isoform 2 of Phosphofurin acidic cluster sorting protein 1	Q6VY07;Q6VY07-2	PACS1_HUMAN	#N/A	#N/A	0.0367462	0.697819	-0.0763865	0.674191	0.449623	0.319418
1723	PACS2	Phosphofurin acidic cluster sorting protein 2;Isoform 2 of Phosphofurin acidic cluster sorting protein 2;Isoform 3 of Phosphofurin acidic cluster sorting protein 2;Isoform 4 of Phosphofurin acidic cluster sorting protein 2	Q86VP3;Q86VP3-2;Q86VP3-3;Q86VP3-4	PACS2_HUMAN	1.72326	0.0134539	#N/A	#N/A	0.0124085	0.708384	#N/A	#N/A
1724	PACSIN2	Protein kinase C and casein kinase substrate in neurons protein 2;Isoform 2 of Protein kinase C and casein kinase substrate in neurons protein 2	Q9UNF0;Q9UNF0-2	PACN2_HUMAN	#N/A	#N/A	0.15116	0.607581	-0.0739982	0.669488	#N/A	#N/A
1725	PAFAH1B1	Platelet-activating factor acetylhydrolase IB subunit alpha	P43034	LIS1_HUMAN	0.0542926	0.699053	-0.218618	0.551004	-0.133705	0.619481	0.0823951	0.673801
1726	PAFAH1B2	Platelet-activating factor acetylhydrolase IB subunit beta	P68402	PA1B2_HUMAN	1.14011	0.00177149	0.186742	0.498878	0.267097	0.439602	0.352268	0.274542
1727	PAFAH1B3	Platelet-activating factor acetylhydrolase IB subunit gamma	Q15102	PA1B3_HUMAN	1.28524	0.00271407	0.247766	0.345143	0.3024	0.194429	0.252769	0.513371
1728	PAICS	Multifunctional protein ADE2	P22234	PUR6_HUMAN	-0.683879	0.0107291	0.0399224	0.742245	0.18642	0.021738	-0.0187916	0.749315
1729	PAIP1	Polyadenylate-binding protein-interacting protein 1;Isoform 2 of Polyadenylate-binding protein-interacting protein 1;Isoform 3 of Polyadenylate-binding protein-interacting protein 1	Q9H074;Q9H074-2;Q9H074-3	PAIP1_HUMAN	0.239559	0.635474	-0.0202575	0.727114	0.00958244	0.73071	0.263079	0.414737
1730	PAK2	Serine/threonine-protein kinase PAK 2	Q13177	PAK2_HUMAN	0.474049	0.475886	0.152388	0.480618	0.239636	0.234093	0.329282	0.51141
1731	PALLD	Palladin;Isoform 3 of Palladin	Q8WX93;Q8WX93-3	PALLD_HUMAN	-0.244844	0.636736	0.0860501	0.681167	0.140548	0.424202	-0.43005	0.0793407
1732	PALM	Paralemmin-1	O75781	PALM_HUMAN	1.28028	0.0372003	0.291434	0.521727	0.143377	0.644031	0.171778	0.642633
1733	PANK4	Pantothenate kinase 4	Q9NVE7	PANK4_HUMAN	#N/A	#N/A	#N/A	#N/A	#N/A	#N/A	#N/A	#N/A
1734	PAPOLA	Poly(A) polymerase alpha	P51003	PAPOA_HUMAN	#N/A	#N/A	-0.359102	0.362006	-0.19384	0.577782	#N/A	#N/A
1735	PARG	Poly(ADP-ribose) glycohydrolase;Isoform 2 of Poly(ADP-ribose) glycohydrolase;Isoform 3 of Poly(ADP-ribose) glycohydrolase;Isoform 4 of Poly(ADP-ribose) glycohydrolase;Isoform 5 of Poly(ADP-ribose) glycohydrolase	Q86W56;Q86W56-2;Q86W56-3;Q86W56-4;Q86W56-5	PARG_HUMAN	#N/A	#N/A	-0.172971	0.644124	-0.0115997	0.709099	0.52961	0.340708
1736	PARK7	Protein DJ-1	Q99497	PARK7_HUMAN	0.496315	0.0310868	0.176579	0.461113	0.287315	0.0544863	0.256956	0.209425
1737	PARP1	Poly [ADP-ribose] polymerase 1	P09874	PARP1_HUMAN	-0.815599	0.000767854	0.0321782	0.742832	0.112301	0.488645	-0.21205	0.0604591
1738	PARP14	Poly [ADP-ribose] polymerase 14;Isoform 1 of Poly [ADP-ribose] polymerase 14;Isoform 4 of Poly [ADP-ribose] polymerase 14	Q460N5;Q460N5-1;Q460N5-4	PAR14_HUMAN	#N/A	#N/A	#N/A	#N/A	#N/A	#N/A	#N/A	#N/A
1739	PARP4	Poly [ADP-ribose] polymerase 4	Q9UKK3	PARP4_HUMAN	1.16882	0.134072	-0.839776	0.0879711	#N/A	#N/A	#N/A	#N/A
1740	PARVA	Alpha-parvin	Q9NVD7	PARVA_HUMAN	#N/A	#N/A	#N/A	#N/A	#N/A	#N/A	#N/A	#N/A
1741	PAWR	PRKC apoptosis WT1 regulator protein	Q96IZ0	PAWR_HUMAN	-1.6583	0.00195934	0.0113336	0.731243	-0.112302	0.655059	-0.421587	0.431603
1742	PBRM1	Protein polybromo-1;Isoform 2 of Protein polybromo-1;Isoform 3 of Protein polybromo-1;Isoform 4 of Protein polybromo-1;Isoform 5 of Protein polybromo-1;Isoform 7 of Protein polybromo-1;Isoform 8 of Protein polybromo-1;Isoform 9 of Protein polybromo-1	Q86U86;Q86U86-2;Q86U86-3;Q86U86-4;Q86U86-5;Q86U86-7;Q86U86-8;Q86U86-9	PB1_HUMAN	#N/A	#N/A	#N/A	#N/A	#N/A	#N/A	-0.333451	0.559039
1743	PBXIP1	Pre-B-cell leukemia transcription factor-interacting protein 1;Isoform 2 of Pre-B-cell leukemia transcription factor-interacting protein 1	Q96AQ6;Q96AQ6-2	PBIP1_HUMAN	1.7433	1.21717e-05	-0.092679	0.725182	-0.289208	0.447401	0.0630833	0.725986
1744	PC	Pyruvate carboxylase, mitochondrial	P11498	PYC_HUMAN	1.13081	0.0369116	0.132395	0.549834	-0.00514028	0.745252	0.125828	0.586807
1745	PCBP1	Poly(rC)-binding protein 1	Q15365	PCBP1_HUMAN	0.140999	0.667228	-0.111288	0.624809	0.0265483	0.748732	0.0404708	0.743514
1746	PCBP2	Isoform 3 of Poly(rC)-binding protein 2;Isoform 6 of Poly(rC)-binding protein 2	Q15366-3;Q15366-6	PCBP2_HUMAN	-0.182486	0.61043	-0.0965692	0.371848	-0.0780771	0.562331	-0.112716	0.350795
1747	PCCA	Propionyl-CoA carboxylase alpha chain, mitochondrial;Isoform 2 of Propionyl-CoA carboxylase alpha chain, mitochondrial;Isoform 3 of Propionyl-CoA carboxylase alpha chain, mitochondrial	P05165;P05165-2;P05165-3	PCCA_HUMAN	#N/A	#N/A	#N/A	#N/A	#N/A	#N/A	#N/A	#N/A
1748	PCDHGC3	Protocadherin gamma-C3;Isoform 2 of Protocadherin gamma-C3	Q9UN70;Q9UN70-2	PCDGK_HUMAN	0.116676	0.680344	#N/A	#N/A	#N/A	#N/A	-1.04743	0.000903848
1749	PCK2	Phosphoenolpyruvate carboxykinase [GTP], mitochondrial	Q16822	PCKGM_HUMAN	#N/A	#N/A	-0.194176	0.570593	-0.134294	0.664566	-0.19184	0.665348
1750	PCMT1	Protein-L-isoaspartate(D-aspartate) O-methyltransferase;Isoform 2 of Protein-L-isoaspartate(D-aspartate) O-methyltransferase	P22061;P22061-2	PIMT_HUMAN	0.997035	0.000170659	0.0621071	0.718266	0.171617	0.52958	0.318822	0.0944863
1751	PCNA	Proliferating cell nuclear antigen	P12004	PCNA_HUMAN	-2.24682	6.65296e-05	-0.591094	2.12877e-11	-0.409963	8.15394e-06	-0.0297211	0.74616
1752	PCNP	PEST proteolytic signal-containing nuclear protein	Q8WW12	PCNP_HUMAN	#N/A	#N/A	#N/A	#N/A	0.0835546	0.677622	#N/A	#N/A
1753	PCYOX1L	Prenylcysteine oxidase-like	Q8NBM8	PCYXL_HUMAN	#N/A	#N/A	#N/A	#N/A	#N/A	#N/A	#N/A	#N/A
1754	PCYT1A	Choline-phosphate cytidylyltransferase A	P49585	PCY1A_HUMAN	#N/A	#N/A	#N/A	#N/A	#N/A	#N/A	#N/A	#N/A
1755	PDAP1	28 kDa heat- and acid-stable phosphoprotein	Q13442	HAP28_HUMAN	-0.505562	0.204843	0.0941281	0.665554	0.16936	0.527338	0.001448	0.732696
1756	PDCD10	Programmed cell death protein 10	Q9BUL8	PDC10_HUMAN	#N/A	#N/A	#N/A	#N/A	#N/A	#N/A	0.351083	0.410685
1757	PDCD11	Protein RRP5 homolog	Q14690	RRP5_HUMAN	#N/A	#N/A	-0.532734	0.195136	-0.721779	0.00610223	-0.692153	0.124288
1758	PDCD4	Programmed cell death protein 4;Isoform 2 of Programmed cell death protein 4	Q53EL6;Q53EL6-2	PDCD4_HUMAN	#N/A	#N/A	#N/A	#N/A	#N/A	#N/A	#N/A	#N/A
1759	PDCD5	Programmed cell death protein 5	O14737	PDCD5_HUMAN	#N/A	#N/A	#N/A	#N/A	#N/A	#N/A	#N/A	#N/A
1760	PDCD6	Programmed cell death protein 6	O75340	PDCD6_HUMAN	0.149706	0.668443	-0.0117461	0.743878	-0.03804	0.737376	-0.00443646	0.740691
1761	PDCD6IP	Programmed cell death 6-interacting protein	Q8WUM4	PDC6I_HUMAN	0.166687	0.593545	0.0326805	0.741655	0.115929	0.473148	0.0353373	0.73656
1762	PDE12	2',5'-phosphodiesterase 12;Isoform 2 of 2',5'-phosphodiesterase 12	Q6L8Q7;Q6L8Q7-2	PDE12_HUMAN	#N/A	#N/A	#N/A	#N/A	#N/A	#N/A	#N/A	#N/A
1763	PDE1C	Calcium/calmodulin-dependent 3',5'-cyclic nucleotide phosphodiesterase 1C;Isoform PDE1C1 of Calcium/calmodulin-dependent 3',5'-cyclic nucleotide phosphodiesterase 1C;Isoform 3 of Calcium/calmodulin-dependent 3',5'-cyclic nucleotide phosphodiesterase 1C	Q14123;Q14123-2;Q14123-3	PDE1C_HUMAN	#N/A	#N/A	-0.285736	0.618312	-0.1792	0.651666	-1.07523	0.0559496
1764	PDHA1	Pyruvate dehydrogenase E1 component subunit alpha, somatic form, mitochondrial;Isoform 4 of Pyruvate dehydrogenase E1 component subunit alpha, somatic form, mitochondrial	P08559;P08559-4	ODPA_HUMAN	-0.504179	0.0130034	0.136797	0.271128	0.160623	0.123129	-0.338071	0.00144421
1765	PDHB	Pyruvate dehydrogenase E1 component subunit beta, mitochondrial;Isoform 2 of Pyruvate dehydrogenase E1 component subunit beta, mitochondrial	P11177;P11177-2	ODPB_HUMAN	-0.288096	0.437843	0.159601	0.346847	0.0245413	0.742171	-0.270217	0.125287
1766	PDHX	Pyruvate dehydrogenase protein X component, mitochondrial;Isoform 3 of Pyruvate dehydrogenase protein X component, mitochondrial	O00330;O00330-3	ODPX_HUMAN	0.234173	0.615576	0.228	0.451653	1.67806	0.196729	0.509437	0.618951
1767	PDIA3	Protein disulfide-isomerase A3	P30101	PDIA3_HUMAN	-0.336226	0.229281	0.33353	3.54512e-10	0.257389	1.8405e-06	0.0354461	0.746136
1768	PDIA4	Protein disulfide-isomerase A4	P13667	PDIA4_HUMAN	-0.359543	0.0484449	0.237759	4.3215e-05	0.219121	0.00017815	-0.0977104	0.394227
1769	PDIA5	Protein disulfide-isomerase A5	Q14554	PDIA5_HUMAN	#N/A	#N/A	0.235866	0.528781	0.353948	0.408158	#N/A	#N/A
1770	PDIA6	Protein disulfide-isomerase A6;Isoform 2 of Protein disulfide-isomerase A6;Isoform 3 of Protein disulfide-isomerase A6;Isoform 4 of Protein disulfide-isomerase A6;Isoform 5 of Protein disulfide-isomerase A6	Q15084;Q15084-2;Q15084-3;Q15084-4;Q15084-5	PDIA6_HUMAN	-0.011634	0.749571	0.128885	0.497259	0.0128584	0.750865	-0.161135	0.388785
1771	PDK3	[Pyruvate dehydrogenase (acetyl-transferring)] kinase isozyme 3, mitochondrial;Isoform 2 of [Pyruvate dehydrogenase (acetyl-transferring)] kinase isozyme 3, mitochondrial	Q15120;Q15120-2	PDK3_HUMAN	#N/A	#N/A	#N/A	#N/A	0.064994	0.678193	#N/A	#N/A
1772	PDLIM1	PDZ and LIM domain protein 1	O00151	PDLI1_HUMAN	#N/A	#N/A	0.525438	0.259416	0.557387	0.264057	0.204314	0.644957
1773	PDLIM2	PDZ and LIM domain protein 2;Isoform 5 of PDZ and LIM domain protein 2	Q96JY6;Q96JY6-5	PDLI2_HUMAN	#N/A	#N/A	#N/A	#N/A	#N/A	#N/A	#N/A	#N/A
1774	PDLIM4	PDZ and LIM domain protein 4	P50479	PDLI4_HUMAN	-0.0923002	0.71963	0.19051	0.0175181	0.165522	0.131852	0.919956	5.8862e-15
1775	PDLIM5	PDZ and LIM domain protein 5	Q96HC4	PDLI5_HUMAN	0.259327	0.617137	0.245422	0.252557	0.273014	0.309698	-0.149993	0.608759
1776	PDLIM7	PDZ and LIM domain protein 7	Q9NR12	PDLI7_HUMAN	#N/A	#N/A	0.0825259	0.698887	0.150385	0.560445	-0.649427	0.151098
1777	PDP1	[Pyruvate dehydrogenase [acetyl-transferring]]-phosphatase 1, mitochondrial;Isoform 2 of [Pyruvate dehydrogenase [acetyl-transferring]]-phosphatase 1, mitochondrial	Q9P0J1;Q9P0J1-2	PDP1_HUMAN	-0.441629	0.284196	-0.202311	0.297629	-0.304063	0.176462	-0.413054	0.146595
1778	PDPR	Pyruvate dehydrogenase phosphatase regulatory subunit, mitochondrial	Q8NCN5	PDPR_HUMAN	#N/A	#N/A	0.15029	0.547698	0.0549296	0.719369	-0.219819	0.576285
1779	PDS5A	Sister chromatid cohesion protein PDS5 homolog A	Q29RF7	PDS5A_HUMAN	#N/A	#N/A	-0.536069	0.195668	-0.5041	0.306163	-0.152504	0.633271
1780	PDS5B	Sister chromatid cohesion protein PDS5 homolog B;Isoform 2 of Sister chromatid cohesion protein PDS5 homolog B	Q9NTI5;Q9NTI5-2	PDS5B_HUMAN	#N/A	#N/A	-0.243086	0.532038	-0.251068	0.493902	-0.386148	0.402307
1781	PDXP	Pyridoxal phosphate phosphatase	Q96GD0	PLPP_HUMAN	#N/A	#N/A	#N/A	#N/A	0.337761	0.381711	#N/A	#N/A
1782	PEA15	Astrocytic phosphoprotein PEA-15;Isoform 2 of Astrocytic phosphoprotein PEA-15	Q15121;Q15121-2	PEA15_HUMAN	1.65488	0.000156173	0.125862	0.659538	0.367181	0.205372	0.550583	0.124122
1783	PEBP1	Phosphatidylethanolamine-binding protein 1	P30086	PEBP1_HUMAN	0.753966	7.81953e-05	0.262766	0.00100239	0.426889	1.70909e-06	0.415984	0.0102551
1784	PELP1	Proline-, glutamic acid- and leucine-rich protein 1	Q8IZL8	PELP1_HUMAN	-0.208903	0.668644	-0.212053	0.49545	-0.00642559	0.749524	-0.432328	0.00125497
1785	PEPD	Xaa-Pro dipeptidase	P12955	PEPD_HUMAN	0.384328	0.169364	0.0368682	0.738767	0.200582	0.00607611	0.220863	0.0249909
1786	PES1	Pescadillo homolog;Isoform 2 of Pescadillo homolog	O00541;O00541-2	PESC_HUMAN	-1.21785	0.0389755	-0.541529	6.05592e-05	-0.642827	5.03545e-09	-0.383851	0.0181687
1787	PEX1	Peroxisome biogenesis factor 1	O43933	PEX1_HUMAN	#N/A	#N/A	#N/A	#N/A	#N/A	#N/A	#N/A	#N/A
1788	PEX11B	Peroxisomal membrane protein 11B;Isoform 2 of Peroxisomal membrane protein 11B	O96011;O96011-2	PX11B_HUMAN	#N/A	#N/A	#N/A	#N/A	#N/A	#N/A	0.340047	0.431265
1789	PEX3	Peroxisomal biogenesis factor 3	P56589	PEX3_HUMAN	#N/A	#N/A	#N/A	#N/A	#N/A	#N/A	#N/A	#N/A
1790	PFAS	Phosphoribosylformylglycinamidine synthase	O15067	PUR4_HUMAN	-0.835754	0.181451	-0.00262825	0.747841	0.15948	0.369577	-0.466308	0.494084
1791	PFDN1	Prefoldin subunit 1	O60925	PFD1_HUMAN	#N/A	#N/A	#N/A	#N/A	#N/A	#N/A	#N/A	#N/A
1792	PFDN2	Prefoldin subunit 2	Q9UHV9	PFD2_HUMAN	#N/A	#N/A	#N/A	#N/A	0.217957	0.587118	#N/A	#N/A
1793	PFDN5	Prefoldin subunit 5	Q99471	PFD5_HUMAN	#N/A	#N/A	-0.619612	0.164418	-0.0458421	0.699782	-0.487746	0.340276
1794	PFDN6	Prefoldin subunit 6	O15212	PFD6_HUMAN	-0.2048	0.64748	0.125358	0.638132	0.320932	0.408641	-0.0170485	0.705837
1795	PFKL	ATP-dependent 6-phosphofructokinase, liver type	P17858	PFKAL_HUMAN	0.527431	0.34812	0.10172	0.69965	0.304104	0.0177522	0.729109	1.12152e-08
1796	PFKM	ATP-dependent 6-phosphofructokinase, muscle type;Isoform 3 of ATP-dependent 6-phosphofructokinase, muscle type	P08237;P08237-3	PFKAM_HUMAN	#N/A	#N/A	#N/A	#N/A	0.299437	0.235803	0.511189	0.259083
1797	PFKP	ATP-dependent 6-phosphofructokinase, platelet type	Q01813	PFKAP_HUMAN	-0.605145	0.381971	-0.0223946	0.746089	0.10613	0.361049	-0.0283279	0.742048
1798	PFN1	Profilin-1	P07737	PROF1_HUMAN	-0.166098	0.684636	0.210872	0.268344	0.455665	0.000154757	0.603118	2.68938e-07
1799	PFN2	Profilin-2	P35080	PROF2_HUMAN	1.42839	1.58635e-05	0.00604283	0.732117	0.123037	0.65992	0.392348	0.386869
1800	PGAM1	Phosphoglycerate mutase 1	P18669	PGAM1_HUMAN	0.584217	7.80498e-06	0.173753	0.434738	0.275251	0.012915	0.517498	4.36518e-05
1801	PGAM5	Serine/threonine-protein phosphatase PGAM5, mitochondrial;Isoform 2 of Serine/threonine-protein phosphatase PGAM5, mitochondrial	Q96HS1;Q96HS1-2	PGAM5_HUMAN	-0.784653	0.00440334	-0.211657	0.294185	-0.402006	0.00194875	-0.461293	0.00910523
1802	PGD	6-phosphogluconate dehydrogenase, decarboxylating;Isoform 2 of 6-phosphogluconate dehydrogenase, decarboxylating	P52209;P52209-2	6PGD_HUMAN	0.833789	7.78014e-10	0.0379963	0.743149	0.256705	0.001469	0.334448	6.62819e-06
1803	PGK1	Phosphoglycerate kinase 1	P00558	PGK1_HUMAN	0.433284	9.85393e-07	0.165938	0.028221	0.289297	2.19442e-06	0.301412	2.10097e-08
1804	PGLS	6-phosphogluconolactonase	O95336	6PGL_HUMAN	1.23017	5.02389e-11	0.194602	0.0109891	0.314005	3.41966e-06	0.596236	4.73963e-08
1805	PGM1	Phosphoglucomutase-1	P36871	PGM1_HUMAN	0.753958	0.270802	#N/A	#N/A	0.253338	0.237167	0.269414	0.225823
1806	PGM2	Phosphoglucomutase-2	Q96G03	PGM2_HUMAN	0.576114	0.141609	-0.0633182	0.711984	0.120509	0.54954	0.182767	0.483382
1807	PGM2L1	Glucose 1,6-bisphosphate synthase	Q6PCE3	PGM2L_HUMAN	1.43372	0.0158818	-0.197612	0.554912	-0.160614	0.667958	0.0550491	0.692049
1808	PGM3	Phosphoacetylglucosamine mutase;Isoform 2 of Phosphoacetylglucosamine mutase;Isoform 3 of Phosphoacetylglucosamine mutase	O95394;O95394-3;O95394-4	AGM1_HUMAN	0.877557	0.344716	0.182584	0.563994	0.420789	0.207136	0.471749	0.283877
1809	PGRMC1	Membrane-associated progesterone receptor component 1	O00264	PGRC1_HUMAN	#N/A	#N/A	-0.0333332	0.69812	0.0212438	0.727305	-0.0762762	0.689098
1810	PGRMC2	Membrane-associated progesterone receptor component 2;Isoform 2 of Membrane-associated progesterone receptor component 2	O15173;O15173-2	PGRC2_HUMAN	0.364851	0.561285	0.238454	0.426384	0.108451	0.686919	#N/A	#N/A
1811	PGS1	CDP-diacylglycerol--glycerol-3-phosphate 3-phosphatidyltransferase, mitochondrial	Q32NB8	PGPS1_HUMAN	#N/A	#N/A	0.0849412	0.682246	0.0112954	0.708788	-0.29062	0.553183
1812	PHAX	Phosphorylated adapter RNA export protein	Q9H814	PHAX_HUMAN	#N/A	#N/A	#N/A	#N/A	#N/A	#N/A	#N/A	#N/A
1813	PHB	Prohibitin	P35232	PHB_HUMAN	-0.330267	0.000559925	0.112257	0.462949	0.0988665	0.494995	-0.307384	1.85477e-08
1814	PHB2	Prohibitin-2	Q99623	PHB2_HUMAN	-0.755395	6.70472e-09	-0.08384	0.569181	-0.0181517	0.751118	-0.407288	0.00044734
1815	PHF3	PHD finger protein 3;Isoform 2 of PHD finger protein 3	Q92576;Q92576-2	PHF3_HUMAN	#N/A	#N/A	#N/A	#N/A	#N/A	#N/A	-0.417165	0.324936
1816	PHF5A	PHD finger-like domain-containing protein 5A	Q7RTV0	PHF5A_HUMAN	#N/A	#N/A	-0.234371	0.547254	-0.148159	0.622424	-0.190298	0.588358
1817	PHGDH	D-3-phosphoglycerate dehydrogenase	O43175	SERA_HUMAN	0.476561	0.00470235	-0.12189	0.464977	0.0442765	0.722603	-0.110064	0.621483
1818	PHIP	PH-interacting protein	Q8WWQ0	PHIP_HUMAN	#N/A	#N/A	#N/A	#N/A	-0.630208	0.0453446	#N/A	#N/A
1819	PHLDA1	Pleckstrin homology-like domain family A member 1	Q8WV24	PHLA1_HUMAN	#N/A	#N/A	#N/A	#N/A	#N/A	#N/A	0.424827	0.266864
1820	PHLDB1	Pleckstrin homology-like domain family B member 1;Isoform 2 of Pleckstrin homology-like domain family B member 1	Q86UU1;Q86UU1-2	PHLB1_HUMAN	0.276294	0.629992	-0.0881961	0.66228	-0.166183	0.591547	-0.354014	0.443742
1821	PHLDB2	Pleckstrin homology-like domain family B member 2;Isoform 2 of Pleckstrin homology-like domain family B member 2;Isoform 3 of Pleckstrin homology-like domain family B member 2	Q86SQ0;Q86SQ0-2;Q86SQ0-3	PHLB2_HUMAN	#N/A	#N/A	#N/A	#N/A	#N/A	#N/A	#N/A	#N/A
1822	PHPT1	14 kDa phosphohistidine phosphatase;Isoform 2 of 14 kDa phosphohistidine phosphatase	Q9NRX4;Q9NRX4-2	PHP14_HUMAN	1.33469	0.0288581	0.0802922	0.674502	0.237889	0.541024	0.61002	0.166358
1823	PI4K2A	Phosphatidylinositol 4-kinase type 2-alpha	Q9BTU6	P4K2A_HUMAN	-0.334182	0.565645	0.048787	0.693297	-0.136255	0.6166	-0.0574158	0.688956
1824	PICALM	Phosphatidylinositol-binding clathrin assembly protein;Isoform 2 of Phosphatidylinositol-binding clathrin assembly protein;Isoform 3 of Phosphatidylinositol-binding clathrin assembly protein;Isoform 4 of Phosphatidylinositol-binding clathrin assembly protein;Isoform 5 of Phosphatidylinositol-binding clathrin assembly protein	Q13492;Q13492-2;Q13492-3;Q13492-4;Q13492-5	PICAL_HUMAN	#N/A	#N/A	#N/A	#N/A	-0.200917	0.627723	0.350712	0.450807
1825	PIEZO1	Piezo-type mechanosensitive ion channel component 1	Q92508	PIEZ1_HUMAN	#N/A	#N/A	#N/A	#N/A	#N/A	#N/A	0.126749	0.679027
1826	PIGK	GPI-anchor transamidase	Q92643	GPI8_HUMAN	#N/A	#N/A	-0.12341	0.640515	-0.148102	0.613567	-0.490181	0.416863
1827	PIGS	GPI transamidase component PIG-S	Q96S52	PIGS_HUMAN	#N/A	#N/A	0.160138	0.614221	0.067628	0.680307	-0.489591	0.281312
1828	PIGU	Phosphatidylinositol glycan anchor biosynthesis class U protein;Isoform 2 of Phosphatidylinositol glycan anchor biosynthesis class U protein	Q9H490;Q9H490-2	PIGU_HUMAN	#N/A	#N/A	-0.258305	0.536339	-0.0524899	0.685582	#N/A	#N/A
1829	PIK3R4	Phosphoinositide 3-kinase regulatory subunit 4	Q99570	PI3R4_HUMAN	0.349455	0.588666	#N/A	#N/A	#N/A	#N/A	0.337825	0.432277
1830	PIN4	Peptidyl-prolyl cis-trans isomerase NIMA-interacting 4;Isoform 2 of Peptidyl-prolyl cis-trans isomerase NIMA-interacting 4	Q9Y237;Q9Y237-2	PIN4_HUMAN	#N/A	#N/A	#N/A	#N/A	#N/A	#N/A	#N/A	#N/A
1831	PIP4K2A	Phosphatidylinositol 5-phosphate 4-kinase type-2 alpha;Isoform 2 of Phosphatidylinositol 5-phosphate 4-kinase type-2 alpha	P48426;P48426-2	PI42A_HUMAN	#N/A	#N/A	#N/A	#N/A	#N/A	#N/A	#N/A	#N/A
1832	PIP4K2C	Phosphatidylinositol 5-phosphate 4-kinase type-2 gamma;Isoform 3 of Phosphatidylinositol 5-phosphate 4-kinase type-2 gamma	Q8TBX8;Q8TBX8-3	PI42C_HUMAN	#N/A	#N/A	-0.207882	0.594087	#N/A	#N/A	#N/A	#N/A
1833	PIPOX	Peroxisomal sarcosine oxidase	Q9P0Z9	SOX_HUMAN	0.354122	0.184483	-0.0504533	0.724178	-0.0715327	0.712833	-0.223056	0.389548
1834	PITHD1	PITH domain-containing protein 1;Isoform 2 of PITH domain-containing protein 1	Q9GZP4;Q9GZP4-2	PITH1_HUMAN	#N/A	#N/A	#N/A	#N/A	#N/A	#N/A	#N/A	#N/A
1835	PITRM1	Presequence protease, mitochondrial;Isoform 2 of Presequence protease, mitochondrial	Q5JRX3;Q5JRX3-2	PREP_HUMAN	#N/A	#N/A	-0.403095	0.382489	-1.06636	0.0122666	-0.277399	0.54614
1836	PKM	Pyruvate kinase PKM	P14618	KPYM_HUMAN	0.602487	2.51786e-06	0.151778	0.0361515	0.267526	6.72649e-06	0.671209	0
1837	PKN1	Serine/threonine-protein kinase N1;Isoform 2 of Serine/threonine-protein kinase N1	Q16512;Q16512-2	PKN1_HUMAN	0.922464	0.152488	-0.154814	0.613348	-0.166304	0.608031	0.159586	0.593606
1838	PLA2G15	Group XV phospholipase A2	Q8NCC3	PAG15_HUMAN	0.393597	0.536882	-0.114478	0.646475	-0.0634409	0.681614	-0.133054	0.654928
1839	PLAA	Phospholipase A-2-activating protein	Q9Y263	PLAP_HUMAN	#N/A	#N/A	#N/A	#N/A	#N/A	#N/A	#N/A	#N/A
1840	PLBD2	Putative phospholipase B-like 2	Q8NHP8	PLBL2_HUMAN	0.405643	0.0301617	0.017867	0.74383	-0.0600006	0.737909	0.0726563	0.734654
1841	PLCB3	1-phosphatidylinositol 4,5-bisphosphate phosphodiesterase beta-3;Isoform 2 of 1-phosphatidylinositol 4,5-bisphosphate phosphodiesterase beta-3	Q01970;Q01970-2	PLCB3_HUMAN	#N/A	#N/A	-0.128454	0.604519	0.00435096	0.732143	0.2551	0.556771
1842	PLCD3	1-phosphatidylinositol 4,5-bisphosphate phosphodiesterase delta-3	Q8N3E9	PLCD3_HUMAN	1.78923	0.00569836	#N/A	#N/A	0.143095	0.666943	#N/A	#N/A
1843	PLCH1	1-phosphatidylinositol 4,5-bisphosphate phosphodiesterase eta-1;Isoform 2 of 1-phosphatidylinositol 4,5-bisphosphate phosphodiesterase eta-1;Isoform 3 of 1-phosphatidylinositol 4,5-bisphosphate phosphodiesterase eta-1;Isoform 4 of 1-phosphatidylinositol 4,5-bisphosphate phosphodiesterase eta-1	Q4KWH8;Q4KWH8-2;Q4KWH8-3;Q4KWH8-4	PLCH1_HUMAN	#N/A	#N/A	-0.0723133	0.701915	0.323921	0.512179	#N/A	#N/A
1844	PLD3	Phospholipase D3	Q8IV08	PLD3_HUMAN	0.362719	0.018288	-1.33665	1.16399e-12	-1.47954	2.09854e-15	-0.327513	0.00850207
1845	PLEC	Plectin	Q15149	PLEC_HUMAN	1.75798	0	0.0652876	0.719832	-0.196261	0.0405007	0.433725	0.000175122
1846	PLIN3	Perilipin-3;Isoform 4 of Perilipin-3	O60664;O60664-4	PLIN3_HUMAN	0.857561	7.24738e-06	0.470843	2.04735e-05	0.437084	8.77973e-06	0.154957	0.712742
1847	PLOD1	Procollagen-lysine,2-oxoglutarate 5-dioxygenase 1;Isoform 2 of Procollagen-lysine,2-oxoglutarate 5-dioxygenase 1	Q02809;Q02809-2	PLOD1_HUMAN	-1.05602	0.0471019	-0.492775	0.0257383	-0.456181	0.141438	-0.480196	0.395607
1848	PLOD2	Procollagen-lysine,2-oxoglutarate 5-dioxygenase 2;Isoform 2 of Procollagen-lysine,2-oxoglutarate 5-dioxygenase 2	O00469;O00469-2	PLOD2_HUMAN	-0.734575	0.0396837	-0.637223	0.000406049	-0.677052	2.57158e-05	0.122754	0.733378
1849	PLOD3	Procollagen-lysine,2-oxoglutarate 5-dioxygenase 3	O60568	PLOD3_HUMAN	-1.1555	0.0284594	0.0318144	0.737731	-0.0343972	0.74168	-0.24082	0.0512849
1850	PLPP3	Phospholipid phosphatase 3	O14495	PLPP3_HUMAN	#N/A	#N/A	#N/A	#N/A	#N/A	#N/A	#N/A	#N/A
1851	PLRG1	Pleiotropic regulator 1;Isoform 2 of Pleiotropic regulator 1	O43660;O43660-2	PLRG1_HUMAN	#N/A	#N/A	0.0968976	0.689947	#N/A	#N/A	0.323236	0.602452
1852	PLS1	Plastin-1	Q14651	PLSI_HUMAN	#N/A	#N/A	0.1878	0.577847	0.336168	0.471275	-0.476714	0.317914
1853	PLS3	Plastin-3	P13797	PLST_HUMAN	0.214235	0.633616	0.163569	0.440369	0.357567	0.00172121	-0.420719	0.00535927
1854	PLXNA1	Plexin-A1	Q9UIW2	PLXA1_HUMAN	#N/A	#N/A	#N/A	#N/A	#N/A	#N/A	#N/A	#N/A
1855	PLXNB2	Plexin-B2	O15031	PLXB2_HUMAN	#N/A	#N/A	#N/A	#N/A	-0.270213	0.472361	0.787944	3.20473e-06
1856	PML	Protein PML;Isoform PML-11 of Protein PML	P29590;P29590-11	PML_HUMAN	#N/A	#N/A	0.021217	0.704659	#N/A	#N/A	1.95582	7.14112e-06
1857	PMPCA	Mitochondrial-processing peptidase subunit alpha	Q10713	MPPA_HUMAN	-0.548962	0.438174	-0.0383573	0.736329	-0.0648516	0.681354	-0.448978	0.000118909
1858	PMPCB	Mitochondrial-processing peptidase subunit beta	O75439	MPPB_HUMAN	-0.826138	0.00485677	0.00637356	0.747582	-0.0766589	0.712105	-0.500768	8.03232e-05
1859	PMVK	Phosphomevalonate kinase	Q15126	PMVK_HUMAN	0.63058	0.180203	0.109553	0.649472	0.32616	0.161242	0.200897	0.532825
1860	PNN	Pinin	Q9H307	PININ_HUMAN	#N/A	#N/A	-0.0428501	0.720981	-0.082243	0.712378	-0.230751	0.412241
1861	PNO1	RNA-binding protein PNO1	Q9NRX1	PNO1_HUMAN	#N/A	#N/A	-0.612247	0.28099	-0.458702	0.461726	#N/A	#N/A
1862	PNP	Purine nucleoside phosphorylase	P00491	PNPH_HUMAN	#N/A	#N/A	-0.233423	0.338544	0.106157	0.577912	0.114513	0.653304
1863	PNPLA6	Neuropathy target esterase;Isoform 2 of Neuropathy target esterase;Isoform 3 of Neuropathy target esterase;Isoform 4 of Neuropathy target esterase;Isoform 5 of Neuropathy target esterase	Q8IY17;Q8IY17-2;Q8IY17-3;Q8IY17-4;Q8IY17-5	PLPL6_HUMAN	#N/A	#N/A	#N/A	#N/A	#N/A	#N/A	#N/A	#N/A
1864	PNPO	Pyridoxine-5'-phosphate oxidase;Isoform 3 of Pyridoxine-5'-phosphate oxidase	Q9NVS9;Q9NVS9-3	PNPO_HUMAN	1.0602	0.0694766	0.182972	0.573722	0.180746	0.574579	#N/A	#N/A
1865	PNPT1	Polyribonucleotide nucleotidyltransferase 1, mitochondrial	Q8TCS8	PNPT1_HUMAN	#N/A	#N/A	-0.154566	0.523039	-0.139107	0.645924	#N/A	#N/A
1866	PODXL	Podocalyxin;Isoform 2 of Podocalyxin	O00592;O00592-2	PODXL_HUMAN	0.918588	0.000684359	0.0798585	0.703761	-0.00691229	0.731482	0.356713	0.0348679
1867	POFUT1	GDP-fucose protein O-fucosyltransferase 1;Isoform 2 of GDP-fucose protein O-fucosyltransferase 1	Q9H488;Q9H488-2	OFUT1_HUMAN	#N/A	#N/A	#N/A	#N/A	0.360496	0.543671	#N/A	#N/A
1868	POGLUT1	Protein O-glucosyltransferase 1	Q8NBL1	PGLT1_HUMAN	#N/A	#N/A	0.216804	0.536107	0.0815556	0.669047	0.181114	0.602683
1869	POLD1	DNA polymerase delta catalytic subunit	P28340	DPOD1_HUMAN	#N/A	#N/A	-0.181019	0.583735	-0.213512	0.550712	#N/A	#N/A
1870	POLDIP2	Polymerase delta-interacting protein 2	Q9Y2S7	PDIP2_HUMAN	#N/A	#N/A	-0.503181	0.00538298	-0.368794	0.33098	#N/A	#N/A
1871	POLDIP3	Polymerase delta-interacting protein 3;Isoform 2 of Polymerase delta-interacting protein 3	Q9BY77;Q9BY77-2	PDIP3_HUMAN	#N/A	#N/A	-0.0702681	0.714396	-0.280291	0.316707	-0.299331	0.485179
1872	POLR1C	DNA-directed RNA polymerases I and III subunit RPAC1;Isoform 2 of DNA-directed RNA polymerases I and III subunit RPAC1	O15160;O15160-2	RPAC1_HUMAN	#N/A	#N/A	-0.260708	0.513031	#N/A	#N/A	#N/A	#N/A
1873	POLR2A	DNA-directed RNA polymerase II subunit RPB1	P24928	RPB1_HUMAN	0.089462	0.691036	-1.32779	0.00058909	-1.43331	4.05885e-05	0.0498623	0.692188
1874	POLR2B	DNA-directed RNA polymerase II subunit RPB2	P30876	RPB2_HUMAN	-0.203769	0.648795	-0.708261	0.000730496	-0.902785	0.000157605	0.0597481	0.734343
1875	POLR2C	DNA-directed RNA polymerase II subunit RPB3	P19387	RPB3_HUMAN	#N/A	#N/A	-0.79359	0.0710816	-0.899883	0.0329887	-0.186298	0.646978
1876	POLR2E	DNA-directed RNA polymerases I, II, and III subunit RPABC1	P19388	RPAB1_HUMAN	#N/A	#N/A	#N/A	#N/A	#N/A	#N/A	#N/A	#N/A
1877	POLR2G	DNA-directed RNA polymerase II subunit RPB7	P62487	RPB7_HUMAN	#N/A	#N/A	#N/A	#N/A	#N/A	#N/A	-0.0552057	0.692709
1878	POLR2H	DNA-directed RNA polymerases I, II, and III subunit RPABC3;Isoform 3 of DNA-directed RNA polymerases I, II, and III subunit RPABC3	P52434;P52434-3	RPAB3_HUMAN	-0.480446	0.500844	-0.606935	0.140923	-0.19965	0.572063	-0.163876	0.6377
1879	POLR2I	DNA-directed RNA polymerase II subunit RPB9	P36954	RPB9_HUMAN	0.515532	0.484896	-0.851567	0.00199138	-0.802139	0.00384258	0.158129	0.631689
1880	PON2	Serum paraoxonase/arylesterase 2;Isoform 1 of Serum paraoxonase/arylesterase 2;Isoform 3 of Serum paraoxonase/arylesterase 2	Q15165;Q15165-1;Q15165-3	PON2_HUMAN	#N/A	#N/A	-0.068445	0.69371	0.0744405	0.685908	0.210725	0.569046
1881	POP1	Ribonucleases P/MRP protein subunit POP1	Q99575	POP1_HUMAN	#N/A	#N/A	#N/A	#N/A	#N/A	#N/A	#N/A	#N/A
1882	POR	NADPH--cytochrome P450 reductase	P16435	NCPR_HUMAN	0.413775	0.435628	0.0795101	0.723758	-0.0432154	0.741753	0.165375	0.620116
1883	POTEE	POTE ankyrin domain family member E	Q6S8J3	POTEE_HUMAN	0.337635	0.00733538	0.055082	0.747958	0.112739	0.528061	-0.176389	0.37806
1884	PPA1	Inorganic pyrophosphatase	Q15181	IPYR_HUMAN	-0.30853	0.601584	0.013579	0.729719	0.303847	0.0298316	0.301195	0.189287
1885	PPA2	Inorganic pyrophosphatase 2, mitochondrial;Isoform 2 of Inorganic pyrophosphatase 2, mitochondrial	Q9H2U2;Q9H2U2-2	IPYR2_HUMAN	#N/A	#N/A	0.0662309	0.719745	0.115122	0.644587	-0.127416	0.673488
1886	PPAT	Amidophosphoribosyltransferase	Q06203	PUR1_HUMAN	#N/A	#N/A	-0.173589	0.601178	0.135915	0.586121	-0.0903261	0.677431
1887	PPIA	Peptidyl-prolyl cis-trans isomerase A	P62937	PPIA_HUMAN	-0.0132202	0.750266	0.0455369	0.750658	0.4579	0.0762639	0.215062	0.443308
1888	PPIB	Peptidyl-prolyl cis-trans isomerase B	P23284	PPIB_HUMAN	-0.473159	1.0643e-05	0.208923	0.000409398	0.257682	0.00468033	-0.165805	0.0157265
1889	PPIC	Peptidyl-prolyl cis-trans isomerase C	P45877	PPIC_HUMAN	#N/A	#N/A	#N/A	#N/A	#N/A	#N/A	#N/A	#N/A
1890	PPID	Peptidyl-prolyl cis-trans isomerase D	Q08752	PPID_HUMAN	#N/A	#N/A	#N/A	#N/A	-0.214263	0.501111	#N/A	#N/A
1891	PPIE	Peptidyl-prolyl cis-trans isomerase E;Isoform B of Peptidyl-prolyl cis-trans isomerase E;Isoform 3 of Peptidyl-prolyl cis-trans isomerase E	Q9UNP9;Q9UNP9-2;Q9UNP9-3	PPIE_HUMAN	#N/A	#N/A	#N/A	#N/A	#N/A	#N/A	#N/A	#N/A
1892	PPIG	Peptidyl-prolyl cis-trans isomerase G;Isoform 2 of Peptidyl-prolyl cis-trans isomerase G	Q13427;Q13427-2	PPIG_HUMAN	#N/A	#N/A	-0.470795	0.379237	-0.422998	0.43149	-0.357866	0.584618
1893	PPIH	Peptidyl-prolyl cis-trans isomerase H	O43447	PPIH_HUMAN	#N/A	#N/A	-0.00998247	0.707446	0.148622	0.52263	-0.255114	0.528221
1894	PPIL1	Peptidyl-prolyl cis-trans isomerase-like 1	Q9Y3C6	PPIL1_HUMAN	0.150219	0.674813	-0.0646322	0.68154	0.0271812	0.699914	#N/A	#N/A
1895	PPM1B	Protein phosphatase 1B;Isoform Beta-2 of Protein phosphatase 1B;Isoform Beta-X of Protein phosphatase 1B;Isoform 4 of Protein phosphatase 1B	O75688;O75688-2;O75688-3;O75688-4	PPM1B_HUMAN	#N/A	#N/A	#N/A	#N/A	#N/A	#N/A	#N/A	#N/A
1896	PPM1G	Protein phosphatase 1G	O15355	PPM1G_HUMAN	-0.581069	0.397106	-0.06212	0.680044	-0.332738	0.322409	-0.16537	0.644911
1897	PPME1	Protein phosphatase methylesterase 1;Isoform 4 of Protein phosphatase methylesterase 1	Q9Y570;Q9Y570-4	PPME1_HUMAN	#N/A	#N/A	-0.132783	0.628128	0.0784304	0.674152	-0.279202	0.491055
1898	PPOX	Protoporphyrinogen oxidase	P50336	PPOX_HUMAN	2.12024	0.000301585	-0.372503	0.524019	#N/A	#N/A	0.323173	0.558898
1899	PPP1CA	Serine/threonine-protein phosphatase PP1-alpha catalytic subunit	P62136	PP1A_HUMAN	-0.195962	0.533767	-0.329783	5.26228e-06	-0.234271	0.00765576	-0.145424	0.54072
1900	PPP1CB	Serine/threonine-protein phosphatase PP1-beta catalytic subunit	P62140	PP1B_HUMAN	0.139822	0.670607	-0.172934	0.567216	-0.20904	0.490871	#N/A	#N/A
1901	PPP1R12A	Protein phosphatase 1 regulatory subunit 12A;Isoform 4 of Protein phosphatase 1 regulatory subunit 12A;Isoform 5 of Protein phosphatase 1 regulatory subunit 12A	O14974;O14974-4;O14974-5	MYPT1_HUMAN	-0.433701	0.514811	-0.0155624	0.739795	0.00193285	0.741112	-0.220292	0.426841
1902	PPP1R12C	Protein phosphatase 1 regulatory subunit 12C	Q9BZL4	PP12C_HUMAN	#N/A	#N/A	#N/A	#N/A	#N/A	#N/A	#N/A	#N/A
1903	PPP1R18	Phostensin;Isoform 2 of Phostensin	Q6NYC8;Q6NYC8-2	PPR18_HUMAN	#N/A	#N/A	#N/A	#N/A	#N/A	#N/A	#N/A	#N/A
1904	PPP1R7	Protein phosphatase 1 regulatory subunit 7;Isoform 2 of Protein phosphatase 1 regulatory subunit 7	Q15435;Q15435-2	PP1R7_HUMAN	1.0297	0.000476405	0.246582	0.169541	0.310686	0.0162477	0.343392	0.0222843
1905	PPP1R8	Nuclear inhibitor of protein phosphatase 1	Q12972	PP1R8_HUMAN	#N/A	#N/A	#N/A	#N/A	#N/A	#N/A	#N/A	#N/A
1906	PPP1R9B	Neurabin-2	Q96SB3	NEB2_HUMAN	0.132338	0.675278	-0.114605	0.646521	-0.0966419	0.675819	-0.150527	0.652863
1907	PPP2CA	Serine/threonine-protein phosphatase 2A catalytic subunit alpha isoform	P67775	PP2AA_HUMAN	0.726651	0.0256628	-0.240519	0.31184	-0.220826	0.548363	0.313378	0.247174
1908	PPP2R1A	Serine/threonine-protein phosphatase 2A 65 kDa regulatory subunit A alpha isoform	P30153	2AAA_HUMAN	0.460566	0.328189	-0.253087	0.0331653	-0.0535658	0.737274	0.171585	0.411284
1909	PPP4C	Serine/threonine-protein phosphatase 4 catalytic subunit	P60510	PP4C_HUMAN	#N/A	#N/A	-0.118239	0.647389	-0.407555	0.362142	-0.0514252	0.695965
1910	PPP4R1	Serine/threonine-protein phosphatase 4 regulatory subunit 1;Isoform 2 of Serine/threonine-protein phosphatase 4 regulatory subunit 1	Q8TF05;Q8TF05-2	PP4R1_HUMAN	#N/A	#N/A	0.133134	0.645372	0.0651535	0.719456	0.0276087	0.703567
1911	PPP6R2	Serine/threonine-protein phosphatase 6 regulatory subunit 2;Isoform 2 of Serine/threonine-protein phosphatase 6 regulatory subunit 2;Isoform 3 of Serine/threonine-protein phosphatase 6 regulatory subunit 2;Isoform 4 of Serine/threonine-protein phosphatase 6 regulatory subunit 2;Isoform 5 of Serine/threonine-protein phosphatase 6 regulatory subunit 2;Isoform 6 of Serine/threonine-protein phosphata…	O75170;O75170-2;O75170-3;O75170-4;O75170-5;O75170-6	PP6R2_HUMAN	#N/A	#N/A	0.0397698	0.693916	0.0843243	0.664607	0.128207	0.642586
1912	PPT1	Palmitoyl-protein thioesterase 1	P50897	PPT1_HUMAN	0.903489	0.386997	-0.280898	0.237679	-0.361447	0.054123	-0.472816	0.291665
1913	PPT2	Lysosomal thioesterase PPT2;Isoform 2 of Lysosomal thioesterase PPT2;Isoform 3 of Lysosomal thioesterase PPT2	Q9UMR5;Q9UMR5-2;Q9UMR5-3	PPT2_HUMAN	#N/A	#N/A	#N/A	#N/A	#N/A	#N/A	#N/A	#N/A
1914	PRAF2	PRA1 family protein 2	O60831	PRAF2_HUMAN	0.802621	0.243627	0.162671	0.616815	0.059874	0.686378	0.357002	0.44146
1915	PRCP	Lysosomal Pro-X carboxypeptidase	P42785	PCP_HUMAN	1.93858	0.000364812	0.196609	0.711649	-0.0374389	0.705774	0.46719	0.575499
1916	PRDX1	Peroxiredoxin-1	Q06830	PRDX1_HUMAN	0.413794	0.00853306	0.228485	0.000127938	0.36486	2.04349e-07	0.278112	0.000525132
1917	PRDX2	Peroxiredoxin-2	P32119	PRDX2_HUMAN	0.962853	5.4819e-09	0.318245	0.0011742	0.345032	0.000293446	0.337732	0.0191962
1918	PRDX3	Thioredoxin-dependent peroxide reductase, mitochondrial;Isoform 2 of Thioredoxin-dependent peroxide reductase, mitochondrial	P30048;P30048-2	PRDX3_HUMAN	0.12545	0.542616	0.23356	0.0329004	0.125832	0.49789	-0.135221	0.356368
1919	PRDX4	Peroxiredoxin-4	Q13162	PRDX4_HUMAN	-1.10616	6.59133e-05	0.100507	0.571996	0.0186851	0.743563	-0.195417	0.256414
1920	PRDX5	Peroxiredoxin-5, mitochondrial;Isoform Cytoplasmic+peroxisomal of Peroxiredoxin-5, mitochondrial	P30044;P30044-2	PRDX5_HUMAN	0.636715	0.00352962	0.014219	0.749408	0.277137	0.20132	0.155902	0.604862
1921	PRDX6	Peroxiredoxin-6	P30041	PRDX6_HUMAN	1.43132	0	0.128731	0.550785	0.259607	0.0136369	1.05026	0
1922	PREP	Prolyl endopeptidase	P48147	PPCE_HUMAN	-0.0876461	0.68977	0.205703	0.452707	0.397251	0.0384742	0.241591	0.41991
1923	PRKAA1	5'-AMP-activated protein kinase catalytic subunit alpha-1;Isoform 2 of 5'-AMP-activated protein kinase catalytic subunit alpha-1	Q13131;Q13131-2	AAPK1_HUMAN	#N/A	#N/A	-0.000470353	0.711222	0.0296019	0.699418	#N/A	#N/A
1924	PRKACA	cAMP-dependent protein kinase catalytic subunit alpha;Isoform 2 of cAMP-dependent protein kinase catalytic subunit alpha	P17612;P17612-2	KAPCA_HUMAN	#N/A	#N/A	#N/A	#N/A	#N/A	#N/A	#N/A	#N/A
1925	PRKAR2A	cAMP-dependent protein kinase type II-alpha regulatory subunit;Isoform 2 of cAMP-dependent protein kinase type II-alpha regulatory subunit	P13861;P13861-2	KAP2_HUMAN	-0.0751185	0.693503	0.0988652	0.650818	0.0847937	0.684051	#N/A	#N/A
1926	PRKCSH	Glucosidase 2 subunit beta;Isoform 2 of Glucosidase 2 subunit beta	P14314;P14314-2	GLU2B_HUMAN	-0.625343	7.57858e-06	0.259277	1.02531e-06	0.221952	0.000349703	-0.0843906	0.543747
1927	PRKD2	Serine/threonine-protein kinase D2	Q9BZL6	KPCD2_HUMAN	#N/A	#N/A	#N/A	#N/A	#N/A	#N/A	#N/A	#N/A
1928	PRKDC	DNA-dependent protein kinase catalytic subunit	P78527	PRKDC_HUMAN	-0.669512	0.0645239	-0.106125	0.310617	-0.11347	0.310464	-0.318174	0.00423988
1929	PRKRA	Interferon-inducible double-stranded RNA-dependent protein kinase activator A;Isoform 2 of Interferon-inducible double-stranded RNA-dependent protein kinase activator A;Isoform 3 of Interferon-inducible double-stranded RNA-dependent protein kinase activator A	O75569;O75569-2;O75569-3	PRKRA_HUMAN	0.239606	0.658386	0.202982	0.549907	0.0888067	0.666454	0.0833794	0.688565
1930	PRMT1	Protein arginine N-methyltransferase 1;Isoform 2 of Protein arginine N-methyltransferase 1;Isoform 3 of Protein arginine N-methyltransferase 1;Isoform 4 of Protein arginine N-methyltransferase 1	Q99873;Q99873-2;Q99873-3;Q99873-4	ANM1_HUMAN	-0.59982	0.159652	-0.0774226	0.714516	-0.00449851	0.747676	0.107215	0.642913
1931	PRMT5	Protein arginine N-methyltransferase 5	O14744	ANM5_HUMAN	-0.159193	0.663073	0.104599	0.405368	0.138797	0.235632	0.0203665	0.743271
1932	PROCR	Endothelial protein C receptor	Q9UNN8	EPCR_HUMAN	#N/A	#N/A	-0.418291	0.424317	#N/A	#N/A	0.275319	0.605545
1933	PROSC	Pyridoxal phosphate homeostasis protein	O94903	PLPHP_HUMAN	0.691227	0.278739	0.181434	0.564821	0.149555	0.60274	0.343735	0.515064
1934	PRPF19	Pre-mRNA-processing factor 19	Q9UMS4	PRP19_HUMAN	-0.327869	0.573523	-0.222689	0.530296	-0.238258	0.504471	#N/A	#N/A
1935	PRPF3	U4/U6 small nuclear ribonucleoprotein Prp3	O43395	PRPF3_HUMAN	#N/A	#N/A	#N/A	#N/A	#N/A	#N/A	#N/A	#N/A
1936	PRPF31	U4/U6 small nuclear ribonucleoprotein Prp31	Q8WWY3	PRP31_HUMAN	#N/A	#N/A	-0.0386172	0.696743	-0.255591	0.36581	-0.383634	0.526209
1937	PRPF38A	Pre-mRNA-splicing factor 38A	Q8NAV1	PR38A_HUMAN	#N/A	#N/A	-0.311312	0.380932	-0.343849	0.343861	-0.0596117	0.692014
1938	PRPF38B	Pre-mRNA-splicing factor 38B;Isoform 2 of Pre-mRNA-splicing factor 38B	Q5VTL8;Q5VTL8-2	PR38B_HUMAN	#N/A	#N/A	-0.159058	0.639898	0.115008	0.663987	-0.711284	0.547772
1939	PRPF40A	Pre-mRNA-processing factor 40 homolog A;Isoform 2 of Pre-mRNA-processing factor 40 homolog A;Isoform 3 of Pre-mRNA-processing factor 40 homolog A	O75400;O75400-2;O75400-3	PR40A_HUMAN	#N/A	#N/A	-0.218895	0.530534	-0.295782	0.421308	-0.219805	0.467593
1940	PRPF4B	Serine/threonine-protein kinase PRP4 homolog	Q13523	PRP4B_HUMAN	#N/A	#N/A	-0.0763698	0.682134	-0.257571	0.501199	#N/A	#N/A
1941	PRPF6	Pre-mRNA-processing factor 6	O94906	PRP6_HUMAN	#N/A	#N/A	-0.392277	0.000383303	-0.298853	0.0417331	-0.310576	0.399963
1942	PRPF8	Pre-mRNA-processing-splicing factor 8	Q6P2Q9	PRP8_HUMAN	-0.514315	0.00389712	-0.248458	8.40038e-06	-0.306113	4.78055e-07	-0.0576936	0.72328
1943	PRPS1	Ribose-phosphate pyrophosphokinase 1	P60891	PRPS1_HUMAN	0.626007	0.0236796	-0.0100165	0.744723	0.0240631	0.746184	-0.338103	0.418625
1944	PRPSAP2	Phosphoribosyl pyrophosphate synthase-associated protein 2	O60256	KPRB_HUMAN	0.543056	0.400211	0.0109304	0.732064	-0.243855	0.640562	0.107522	0.663323
1945	PRRC2C	Protein PRRC2C;Isoform 2 of Protein PRRC2C;Isoform 3 of Protein PRRC2C;Isoform 4 of Protein PRRC2C;Isoform 5 of Protein PRRC2C;Isoform 6 of Protein PRRC2C;Isoform 7 of Protein PRRC2C	Q9Y520;Q9Y520-2;Q9Y520-3;Q9Y520-4;Q9Y520-5;Q9Y520-6;Q9Y520-7	PRC2C_HUMAN	-0.212649	0.642117	-0.87379	0.00894417	-0.799856	0.00404573	0.108864	0.666372
1946	PSAP	Prosaposin;Isoform Sap-mu-6 of Prosaposin;Isoform Sap-mu-9 of Prosaposin	P07602;P07602-2;P07602-3	SAP_HUMAN	1.15589	2.0187e-08	-1.02345	3.5854e-06	-1.11477	1.45075e-06	0.327469	0.673723
1947	PSAT1	Phosphoserine aminotransferase	Q9Y617	SERC_HUMAN	-0.488751	0.0449106	-0.202827	0.00191701	0.0791249	0.634547	0.131875	0.419677
1948	PSIP1	PC4 and SFRS1-interacting protein	O75475	PSIP1_HUMAN	#N/A	#N/A	-0.218578	0.381322	-0.161062	0.517499	-0.380495	0.272269
1949	PSMA1	Proteasome subunit alpha type-1;Isoform Long of Proteasome subunit alpha type-1	P25786;P25786-2	PSA1_HUMAN	-0.311945	0.385715	0.190326	0.0772382	0.213178	0.0680165	-0.0269998	0.741876
1950	PSMA2	Proteasome subunit alpha type-2	P25787	PSA2_HUMAN	-0.141907	0.670846	-0.0269667	0.739019	0.166415	0.396483	0.0478276	0.735352
1951	PSMA3	Proteasome subunit alpha type-3;Isoform 2 of Proteasome subunit alpha type-3	P25788;P25788-2	PSA3_HUMAN	-0.594158	0.365675	0.0462612	0.727387	0.315822	0.392337	0.32988	0.500576
1952	PSMA4	Proteasome subunit alpha type-4	P25789	PSA4_HUMAN	-0.324139	0.579977	0.0899012	0.626655	0.116102	0.559814	0.0514987	0.733848
1953	PSMA5	Proteasome subunit alpha type-5	P28066	PSA5_HUMAN	-0.176043	0.656882	0.143943	0.607469	0.123573	0.629037	0.129257	0.64338
1954	PSMA6	Proteasome subunit alpha type-6	P60900	PSA6_HUMAN	0.122826	0.686595	-0.00877333	0.73987	0.0516705	0.718324	0.119406	0.590693
1955	PSMA7	Proteasome subunit alpha type-7	O14818	PSA7_HUMAN	#N/A	#N/A	0.182372	0.337096	0.191075	0.504119	0.0590658	0.733665
1956	PSMB1	Proteasome subunit beta type-1	P20618	PSB1_HUMAN	#N/A	#N/A	0.0855902	0.612472	0.112914	0.596478	0.0780899	0.669929
1957	PSMB10	Proteasome subunit beta type-10	P40306	PSB10_HUMAN	#N/A	#N/A	#N/A	#N/A	#N/A	#N/A	#N/A	#N/A
1958	PSMB2	Proteasome subunit beta type-2	P49721	PSB2_HUMAN	0.202334	0.567624	0.0440838	0.736968	-0.000111263	0.741211	0.224087	0.403902
1959	PSMB3	Proteasome subunit beta type-3	P49720	PSB3_HUMAN	#N/A	#N/A	-0.029722	0.727633	0.279332	0.161066	0.253277	0.501466
1960	PSMB4	Proteasome subunit beta type-4	P28070	PSB4_HUMAN	-0.0647915	0.69627	0.0688169	0.713104	0.0275458	0.736483	0.0860052	0.667553
1961	PSMB5	Proteasome subunit beta type-5	P28074	PSB5_HUMAN	-0.00339752	0.732591	-0.152715	0.447722	-0.151868	0.53827	-0.227813	0.180025
1962	PSMB6	Proteasome subunit beta type-6	P28072	PSB6_HUMAN	0.01454	0.731322	0.152063	0.50753	0.0589368	0.711801	-0.0863849	0.686342
1963	PSMB7	Proteasome subunit beta type-7	Q99436	PSB7_HUMAN	#N/A	#N/A	#N/A	#N/A	#N/A	#N/A	#N/A	#N/A
1964	PSMB8	Proteasome subunit beta type-8;Isoform 2 of Proteasome subunit beta type-8	P28062;P28062-2	PSB8_HUMAN	#N/A	#N/A	#N/A	#N/A	#N/A	#N/A	#N/A	#N/A
1965	PSMB9	Proteasome subunit beta type-9;Isoform LMP2.S of Proteasome subunit beta type-9	P28065;P28065-2	PSB9_HUMAN	0.219533	0.647753	0.0433363	0.698153	0.187767	0.623569	1.46915	0.0005404
1966	PSMC1	26S proteasome regulatory subunit 4	P62191	PRS4_HUMAN	-0.133696	0.700211	0.0771849	0.717124	0.0522246	0.735481	0.0471706	0.737934
1967	PSMC2	26S proteasome regulatory subunit 7	P35998	PRS7_HUMAN	-0.178533	0.558049	0.0533627	0.719225	0.065058	0.713767	-0.0989284	0.628937
1968	PSMC3	26S proteasome regulatory subunit 6A	P17980	PRS6A_HUMAN	#N/A	#N/A	0.0693435	0.7298	0.109379	0.463864	-0.18078	0.571396
1969	PSMC4	26S proteasome regulatory subunit 6B	P43686	PRS6B_HUMAN	-0.0302452	0.728829	0.173723	0.48499	0.107276	0.623828	-0.131146	0.647343
1970	PSMC5	26S proteasome regulatory subunit 8;Isoform 2 of 26S proteasome regulatory subunit 8	P62195;P62195-2	PRS8_HUMAN	-0.468568	0.611977	0.240446	0.519415	0.263954	0.483572	-0.00915015	0.74777
1971	PSMC6	26S proteasome regulatory subunit 10B	P62333	PRS10_HUMAN	0.511053	0.445038	0.288474	0.00186442	0.280601	0.0018023	-0.00154416	0.749664
1972	PSMD1	26S proteasome non-ATPase regulatory subunit 1	Q99460	PSMD1_HUMAN	0.214575	0.470978	0.143288	0.631887	0.237363	0.383266	0.0602762	0.745922
1973	PSMD11	26S proteasome non-ATPase regulatory subunit 11;Isoform 2 of 26S proteasome non-ATPase regulatory subunit 11	O00231;O00231-2	PSD11_HUMAN	-0.037351	0.72736	0.154201	0.353033	0.0602222	0.719918	0.019429	0.743538
1974	PSMD12	26S proteasome non-ATPase regulatory subunit 12	O00232	PSD12_HUMAN	0.0769246	0.692431	0.0419761	0.696642	0.182861	0.456887	-0.0622067	0.713165
1975	PSMD13	26S proteasome non-ATPase regulatory subunit 13	Q9UNM6	PSD13_HUMAN	-0.0584111	0.733352	0.111068	0.292138	0.0710536	0.558262	-0.0276416	0.746469
1976	PSMD14	26S proteasome non-ATPase regulatory subunit 14	O00487	PSDE_HUMAN	#N/A	#N/A	-0.0702143	0.680082	0.06616	0.682985	-0.165829	0.626399
1977	PSMD2	26S proteasome non-ATPase regulatory subunit 2	Q13200	PSMD2_HUMAN	0.398545	0.567284	-0.0993599	0.492069	-0.129367	0.142636	-0.0544151	0.723083
1978	PSMD3	26S proteasome non-ATPase regulatory subunit 3	O43242	PSMD3_HUMAN	0.172423	0.643006	-0.114408	0.558757	-0.0169201	0.748287	-0.0751466	0.721009
1979	PSMD4	26S proteasome non-ATPase regulatory subunit 4	P55036	PSMD4_HUMAN	-0.0568262	0.723336	0.0549546	0.724094	0.0799455	0.665718	-0.105058	0.656189
1980	PSMD5	26S proteasome non-ATPase regulatory subunit 5;Isoform 2 of 26S proteasome non-ATPase regulatory subunit 5	Q16401;Q16401-2	PSMD5_HUMAN	0.220598	0.520821	0.16945	0.144353	0.184134	0.0189526	0.114826	0.527257
1981	PSMD6	26S proteasome non-ATPase regulatory subunit 6;Isoform 4 of 26S proteasome non-ATPase regulatory subunit 6	Q15008;Q15008-4	PSMD6_HUMAN	0.0638426	0.696979	0.0802129	0.699285	0.0731577	0.714576	-0.0920777	0.657011
1982	PSMD7	26S proteasome non-ATPase regulatory subunit 7	P51665	PSMD7_HUMAN	0.116629	0.681986	0.139511	0.614655	-0.0433681	0.724206	-0.0755684	0.712953
1983	PSMD8	26S proteasome non-ATPase regulatory subunit 8	P48556	PSMD8_HUMAN	-0.00960894	0.740493	0.01389	0.743805	0.0104642	0.744362	-0.0321548	0.734317
1984	PSMD9	26S proteasome non-ATPase regulatory subunit 9	O00233	PSMD9_HUMAN	1.16198	0.00124744	0.199312	0.400581	0.181454	0.437181	0.387181	0.169187
1985	PSME1	Proteasome activator complex subunit 1	Q06323	PSME1_HUMAN	-0.685195	0.4606	0.356054	3.54459e-05	0.542589	8.27505e-06	0.793116	1.1467e-05
1986	PSME2	Proteasome activator complex subunit 2	Q9UL46	PSME2_HUMAN	#N/A	#N/A	#N/A	#N/A	#N/A	#N/A	#N/A	#N/A
1987	PSME3	Proteasome activator complex subunit 3;Isoform 2 of Proteasome activator complex subunit 3;Isoform 3 of Proteasome activator complex subunit 3	P61289;P61289-2;P61289-3	PSME3_HUMAN	-0.962932	0.00091581	-0.415317	0.00119582	-0.500264	8.25376e-05	-0.71817	0.179491
1988	PSMG2	Proteasome assembly chaperone 2;Isoform 2 of Proteasome assembly chaperone 2	Q969U7;Q969U7-2	PSMG2_HUMAN	#N/A	#N/A	#N/A	#N/A	#N/A	#N/A	#N/A	#N/A
1989	PSPC1	Paraspeckle component 1	Q8WXF1	PSPC1_HUMAN	-1.03255	0.254738	0.0400879	0.722546	-0.133703	0.563233	-0.156726	0.627926
1990	PTBP1	Polypyrimidine tract-binding protein 1;Isoform 2 of Polypyrimidine tract-binding protein 1;Isoform 3 of Polypyrimidine tract-binding protein 1	P26599;P26599-2;P26599-3	PTBP1_HUMAN	-0.254225	0.638802	-0.241116	0.392969	-0.106032	0.603143	-0.135652	0.625169
1991	PTBP2	Polypyrimidine tract-binding protein 2;Isoform 2 of Polypyrimidine tract-binding protein 2;Isoform 3 of Polypyrimidine tract-binding protein 2;Isoform 4 of Polypyrimidine tract-binding protein 2;Isoform 5 of Polypyrimidine tract-binding protein 2;Isoform 6 of Polypyrimidine tract-binding protein 2	Q9UKA9;Q9UKA9-2;Q9UKA9-3;Q9UKA9-4;Q9UKA9-5;Q9UKA9-6	PTBP2_HUMAN	-0.789647	0.266204	0.112867	0.674308	0.155203	0.651042	-0.166613	0.606113
1992	PTBP3	Polypyrimidine tract-binding protein 3;Isoform 1 of Polypyrimidine tract-binding protein 3;Isoform 2 of Polypyrimidine tract-binding protein 3;Isoform 4 of Polypyrimidine tract-binding protein 3;Isoform 5 of Polypyrimidine tract-binding protein 3;Isoform 6 of Polypyrimidine tract-binding protein 3;Isoform 7 of Polypyrimidine tract-binding protein 3	O95758;O95758-1;O95758-2;O95758-4;O95758-5;O95758-6;O95758-7	PTBP3_HUMAN	#N/A	#N/A	0.120601	0.654971	0.0382308	0.699881	-0.133857	0.657743
1993	PTCD3	Pentatricopeptide repeat domain-containing protein 3, mitochondrial	Q96EY7	PTCD3_HUMAN	#N/A	#N/A	-0.490253	0.000498672	-0.328083	0.122142	-0.733007	0.0488967
1994	PTGES2	Prostaglandin E synthase 2	Q9H7Z7	PGES2_HUMAN	#N/A	#N/A	0.0815099	0.66735	0.00335343	0.74079	-0.456664	0.000665152
1995	PTGES3	Prostaglandin E synthase 3;Isoform 3 of Prostaglandin E synthase 3;Isoform 4 of Prostaglandin E synthase 3	Q15185;Q15185-3;Q15185-4	TEBP_HUMAN	#N/A	#N/A	-0.0227984	0.727168	0.0857898	0.667269	0.0911894	0.677201
1996	PTGFRN	Prostaglandin F2 receptor negative regulator	Q9P2B2	FPRP_HUMAN	1.40744	1.80846e-13	-0.737219	0.170782	-0.759144	0.0982104	0.0145364	0.74518
1997	PTGR1	Prostaglandin reductase 1;Isoform 2 of Prostaglandin reductase 1	Q14914;Q14914-2	PTGR1_HUMAN	#N/A	#N/A	0.449035	0.349812	0.732469	0.06337	0.461312	0.359402
1998	PTGR2	Prostaglandin reductase 2	Q8N8N7	PTGR2_HUMAN	#N/A	#N/A	#N/A	#N/A	#N/A	#N/A	#N/A	#N/A
[truncated: 887 more rows]
